# Supplementary material for: Proinflammatory cytokines induce rapid, NO-independent apoptosis, expression of chemotactic mediators and interleukin-32 secretion in human pluripotent stem cell-derived beta cells
Source: Diabetologia. 2022 Feb 5;65(5):829–43. doi: 10.1007/s00125-022-05654-0 (PMC8960637; doi:10.1007/s00125-022-05654-0)
Supplement: Supplementary file 2 — (XLSX 1.81 mb) [file 125_2022_5654_MOESM2_ESM.xlsx]

## Sheet: Cluster Genes
MPC	SC-beta cells	EndoC-bH1	DE	hPSC	Cluster	GeneName_RCUT
0.294497221708298	0.780870139598846	-174687588214874	0.450810343027115	0.220698177814484	Cluster 1	ZFP69
0.289068758487701	107163190841675	-165019476413727	0.183465987443924	0.106028079986572	Cluster 1	BLZF1
0.232618182897568	110760819911957	-163552689552307	0.164133206009865	0.131167352199554	Cluster 1	S100A4
0.411121517419815	0.897022485733032	-171531224250793	0.22746741771698	0.179700821638107	Cluster 1	ENST00000333817
0.153782218694687	11518303155899	-161317694187164	0.153782218694687	0.153782218694687	Cluster 1	LOC100289580
0.263192445039749	0.924391567707062	-171396887302399	0.263192445039749	0.263192445039749	Cluster 1	lnc-B4GALT3-1
0.451223850250244	0.840757548809052	-172663748264313	0.300345927476883	0.134310126304626	Cluster 1	NFYA
0.583418548107147	0.910051226615906	-167630195617676	0.140034258365631	0.0427979826927185	Cluster 1	TNRC6C
0.271696597337723	0.901693105697632	-170099174976349	0.464519172906876	0.0630828738212585	Cluster 1	DNAAF2
0.165402665734291	108771550655365	-164629244804382	0.165402665734291	0.227771624922752	Cluster 1	BNC2
0.312042683362961	0.930868804454803	-168317127227783	0.450491428375244	-0.0102317072451115	Cluster 1	GADD45A
0.376130819320679	0.774303257465363	-175033533573151	0.212298721075058	0.387602508068085	Cluster 1	USP32
0.240582287311554	101198410987854	-167918503284454	0.152712032198906	0.273906707763672	Cluster 1	HOMER3
0.523199379444122	0.916641235351563	-168893349170685	0.0891106575727463	0.159982249140739	Cluster 1	CROCCP3
0.338398098945618	0.859912276268005	-170287704467773	0.00840476341545582	0.496161937713623	Cluster 1	SMIM20
0.313309639692307	0.807489693164825	-174741852283478	0.313309639692307	0.313309639692307	Cluster 1	SLC45A2
0.164804577827454	0.817751288414001	-172032570838928	0.178556501865387	0.559213280677795	Cluster 1	SYNPR
0.676938712596893	0.864976644515991	-16685938835144	0.0892237722873688	0.0374547578394413	Cluster 1	CD2BP2
0.235948875546455	0.98444527387619	-169229185581207	0.235948875546455	0.235948875546455	Cluster 1	ANXA10
0.0737634599208832	0.920937478542328	-170187675952911	0.353587865829468	0.353587865829468	Cluster 1	WEE2-AS1
0.696870744228363	0.696870744228363	-16980459690094	-0.0704251155257225	0.374729633331299	Cluster 1	DMC1
0.525839686393738	0.627883791923523	-175502550601959	0.115775488317013	0.485526561737061	Cluster 1	SOCS2-AS1
0.527572214603424	0.989444434642792	-163951992988586	-0.0922705605626106	0.214773774147034	Cluster 1	SAP30BP
0.271612584590912	102558302879333	-167408883571625	0.208552569150925	0.168340668082237	Cluster 1	EIF3E
0.351891428232193	0.928844690322876	-17085942029953	0.24994769692421	0.177910387516022	Cluster 1	ZNF891
0.142927035689354	0.930355787277222	-170209062099457	0.412377953529358	0.216429874300957	Cluster 1	NOTCH2
0.641440033912659	0.641440033912659	-173843157291412	0.387778013944626	0.0677734166383743	Cluster 1	OR7G1
0.222463369369507	0.787724673748016	-174760639667511	0.413311272859573	0.324107080698013	Cluster 1	SETD6
0.581410944461823	103072309494019	-161123514175415	0.0413365475833416	-0.0422355346381664	Cluster 1	GABPA
0.506269037723541	0.897662162780762	-170061051845551	0.178414151072502	0.118265151977539	Cluster 1	B3GALT6
0.166933879256248	0.978100955486298	-16370062828064	-0.0816148892045021	0.573586285114288	Cluster 1	GNPAT
0.341927021741867	109364092350006	-16264021396637	0.204143434762955	-0.0133092943578959	Cluster 1	C12orf29
0.458627492189407	0.921436369419098	-169984841346741	0.159892275929451	0.159892275929451	Cluster 1	INPP4B
0.576263010501862	0.66674268245697	-175383043289185	0.163263499736786	0.34756126999855	Cluster 1	LOC102723428
0.585241138935089	101755237579346	-161481726169586	0.0907853469252586	-0.0787616297602654	Cluster 1	ZBTB14
0.419591099023819	0.739794135093689	-174905800819397	0.14720992743969	0.442462831735611	Cluster 1	ENST00000471205
0.134661048650742	108093798160553	-163569247722626	0.0523913465440273	0.367702096700668	Cluster 1	KLHL8
0.597756326198578	0.931377112865448	-165763223171234	-0.0337904244661331	0.162289142608643	Cluster 1	ENST00000563867
0.359385102987289	0.961644947528839	-169171166419983	0.273348659276962	0.0973329097032547	Cluster 1	PPP1CA
0.0216126460582018	0.967688322067261	-167983973026276	0.382879227399826	0.307659506797791	Cluster 1	RBM19
0.607914924621582	0.607914924621582	-175342381000519	0.124090239405632	0.413503736257553	Cluster 1	ENST00000589958
0.699272930622101	0.846040010452271	-166828525066376	0.0140692172572017	0.108903132379055	Cluster 1	TMEM242
0.0216118916869164	110721480846405	-162630295753479	0.198710411787033	0.298765867948532	Cluster 1	SMIM19
0.260660916566849	0.911430597305298	-171813929080963	0.261545121669769	0.284502685070038	Cluster 1	TTC4
0.641587734222412	0.61640340089798	-175425148010254	0.310885339975357	0.185375079512596	Cluster 1	ENST00000377951
0.12812152504921	113278496265411	-162269258499146	0.150833129882813	0.210953071713448	Cluster 1	COQ2
0.348023951053619	0.755633234977722	-175877940654755	0.327561140060425	0.327561140060425	Cluster 1	SLC23A3
0.507123649120331	0.786012411117554	-173935806751251	0.22969913482666	0.216522842645645	Cluster 1	NUDCD2
0.388367712497711	0.849491357803345	-170884096622467	0.0158488322049379	0.455133110284805	Cluster 1	METTL3
0.338915675878525	0.736472904682159	-174398577213287	0.137136057019234	0.531461179256439	Cluster 1	SEPT9
0.605406045913696	0.876124858856201	-167168879508972	-0.0681163966655731	0.258274286985397	Cluster 1	FAM173B
0.434391289949417	0.816177487373352	-173547494411469	0.331104457378387	0.153801783919334	Cluster 1	FKBPL
0.170329362154007	11197167634964	-163070476055145	0.170329362154007	0.170329362154007	Cluster 1	CEACAM22P
0.227295503020287	100302958488464	-16849160194397	0.227295503020287	0.227295503020287	Cluster 1	MFSD4
0.182797774672508	0.937290668487549	-170286953449249	0.387540549039841	0.195240512490273	Cluster 1	TPRKB
0.678675472736359	0.776747703552246	-168748033046722	-0.0593957044184208	0.29145285487175	Cluster 1	PPWD1
0.200556591153145	101180863380432	-167815124988556	0.308226138353348	0.157559931278229	Cluster 1	A_32_P53558
0.130744442343712	0.836112558841705	-171354055404663	0.558857560157776	0.187825977802277	Cluster 1	NVL
0.434044361114502	0.659298956394196	-177219450473785	0.285398989915848	0.393452167510986	Cluster 1	MED7
0.446172893047333	10581226348877	-163427364826202	0.0966802686452866	0.0332978591322899	Cluster 1	RPSAP9
0.255021065473557	0.879927456378937	-166957890987396	-0.0720100849866867	0.606640517711639	Cluster 1	EZH2
0.447213590145111	0.447213590145111	-178885436058044	0.447213590145111	0.447213590145111	Cluster 1	AF289562
0.447213590145111	0.447213590145111	-178885436058044	0.447213590145111	0.447213590145111	Cluster 1	PROB1
0.447213590145111	0.447213590145111	-178885436058044	0.447213590145111	0.447213590145111	Cluster 1	DPY19L2
0.354566037654877	0.354566037654877	-176819896697998	0.354566037654877	0.704500794410706	Cluster 1	PER3
0.125951126217842	0.568775355815887	-171915054321289	0.21185402572155	0.812570035457611	Cluster 1	TNFRSF25
0.447213590145111	0.447213590145111	-178885436058044	0.447213590145111	0.447213590145111	Cluster 1	SMCR5
0.447213590145111	0.447213590145111	-178885436058044	0.447213590145111	0.447213590145111	Cluster 1	CCDC67
0.447213590145111	0.447213590145111	-178885436058044	0.447213590145111	0.447213590145111	Cluster 1	EML6
0.447213590145111	0.447213590145111	-178885436058044	0.447213590145111	0.447213590145111	Cluster 1	H19
0.265601187944412	0.265601187944412	-171577036380768	0.918966829776764	0.265601187944412	Cluster 1	PAX9
0.447213590145111	0.447213590145111	-178885436058044	0.447213590145111	0.447213590145111	Cluster 1	lnc-FNBP1L-1
0.447213590145111	0.447213590145111	-178885436058044	0.447213590145111	0.447213590145111	Cluster 1	LOC729164
0.447213590145111	0.447213590145111	-178885436058044	0.447213590145111	0.447213590145111	Cluster 1	LOC100131860
0.447213590145111	0.447213590145111	-178885436058044	0.447213590145111	0.447213590145111	Cluster 1	WFDC10A
0.689919471740723	0.052207488566637	-173814678192139	0.543305635452271	0.45271423459053	Cluster 1	C9orf78
0.447213590145111	0.447213590145111	-178885436058044	0.447213590145111	0.447213590145111	Cluster 1	GCSAM
0.447213590145111	0.447213590145111	-178885436058044	0.447213590145111	0.447213590145111	Cluster 1	SNORA2A
0.447213590145111	0.447213590145111	-178885436058044	0.447213590145111	0.447213590145111	Cluster 1	FLJ31945
0.447213590145111	0.447213590145111	-178885436058044	0.447213590145111	0.447213590145111	Cluster 1	OR4F15
0.447213590145111	0.447213590145111	-178885436058044	0.447213590145111	0.447213590145111	Cluster 1	ENST00000390457
0.447213590145111	0.447213590145111	-178885436058044	0.447213590145111	0.447213590145111	Cluster 1	HNF4A
0.447213590145111	0.447213590145111	-178885436058044	0.447213590145111	0.447213590145111	Cluster 1	UTY
0.477145075798035	0.477145075798035	-177570486068726	0.575292110443115	0.246122658252716	Cluster 1	lnc-C6orf221-1
0.447213590145111	0.447213590145111	-178885436058044	0.447213590145111	0.447213590145111	Cluster 1	ZNF568
0.447213590145111	0.447213590145111	-178885436058044	0.447213590145111	0.447213590145111	Cluster 1	THC2612433
0.447213590145111	0.447213590145111	-178885436058044	0.447213590145111	0.447213590145111	Cluster 1	LOC101927345
0.447213590145111	0.447213590145111	-178885436058044	0.447213590145111	0.447213590145111	Cluster 1	A_33_P3245623
0.447213590145111	0.447213590145111	-178885436058044	0.447213590145111	0.447213590145111	Cluster 1	DOCK3
0.447213590145111	0.447213590145111	-178885436058044	0.447213590145111	0.447213590145111	Cluster 1	FLJ41170
0.447213590145111	0.447213590145111	-178885436058044	0.447213590145111	0.447213590145111	Cluster 1	MGC2889
0.447213590145111	0.447213590145111	-178885436058044	0.447213590145111	0.447213590145111	Cluster 1	TMEM14E
0.447213590145111	0.447213590145111	-178885436058044	0.447213590145111	0.447213590145111	Cluster 1	LINC00864
0.447213590145111	0.447213590145111	-178885436058044	0.447213590145111	0.447213590145111	Cluster 1	DGKB
0.651570498943329	0.160140141844749	-176054203510284	0.465407520532608	0.483423888683319	Cluster 1	TJAP1
0.447213590145111	0.447213590145111	-178885436058044	0.447213590145111	0.447213590145111	Cluster 1	PTGER4P2-CDK2AP2P2
0.424945116043091	0.512726306915283	-178756165504456	0.424945116043091	0.424945116043091	Cluster 1	HSPB6
0.292700231075287	0.456651598215103	-178090369701385	0.483155608177185	0.548396289348602	Cluster 1	SCAI
0.447213590145111	0.447213590145111	-178885436058044	0.447213590145111	0.447213590145111	Cluster 1	PCDHA13
0.447213590145111	0.447213590145111	-178885436058044	0.447213590145111	0.447213590145111	Cluster 1	LINC01534
0.447213590145111	0.447213590145111	-178885436058044	0.447213590145111	0.447213590145111	Cluster 1	ZNF454
0.447213590145111	0.447213590145111	-178885436058044	0.447213590145111	0.447213590145111	Cluster 1	BTBD19
0.447213590145111	0.447213590145111	-178885436058044	0.447213590145111	0.447213590145111	Cluster 1	MIMT1
0.447213590145111	0.447213590145111	-178885436058044	0.447213590145111	0.447213590145111	Cluster 1	AK130290
0.447213590145111	0.447213590145111	-178885436058044	0.447213590145111	0.447213590145111	Cluster 1	TXLNGY
0.447213590145111	0.447213590145111	-178885436058044	0.447213590145111	0.447213590145111	Cluster 1	LOC100132272
0.640217661857605	0.551867365837097	-175010311603546	0.0959644764661789	0.462053626775742	Cluster 1	TXNRD3
0.447213590145111	0.447213590145111	-178885436058044	0.447213590145111	0.447213590145111	Cluster 1	CHAD
0.447213590145111	0.447213590145111	-178885436058044	0.447213590145111	0.447213590145111	Cluster 1	A_33_P3383075
0.349345058202744	0.349345058202744	-17659285068512	0.349345058202744	0.717893242835999	Cluster 1	ZNF367
0.447213590145111	0.447213590145111	-178885436058044	0.447213590145111	0.447213590145111	Cluster 1	SNAP25-AS1
0.447213590145111	0.447213590145111	-178885436058044	0.447213590145111	0.447213590145111	Cluster 1	PRO2012
0.545205950737	0.115175262093544	-174167633056641	0.351637899875641	0.729657173156738	Cluster 1	SLC6A8
0.447213590145111	0.447213590145111	-178885436058044	0.447213590145111	0.447213590145111	Cluster 1	CEMP1
0.447213590145111	0.447213590145111	-178885436058044	0.447213590145111	0.447213590145111	Cluster 1	FAM13A-AS1
0.447213590145111	0.447213590145111	-178885436058044	0.447213590145111	0.447213590145111	Cluster 1	MATN1
0.562610805034637	0.501873970031738	-177739226818085	0.452239573001862	0.260667890310287	Cluster 1	BCAT1
0.44889423251152	0.44889423251152	-178884673118591	0.44889423251152	0.442164063453674	Cluster 1	A_33_P3385912
0.447213590145111	0.447213590145111	-178885436058044	0.447213590145111	0.447213590145111	Cluster 1	AK130940
0.447213590145111	0.447213590145111	-178885436058044	0.447213590145111	0.447213590145111	Cluster 1	BC131768
0.447213590145111	0.447213590145111	-178885436058044	0.447213590145111	0.447213590145111	Cluster 1	ENST00000371468
0.447213590145111	0.447213590145111	-178885436058044	0.447213590145111	0.447213590145111	Cluster 1	LINC00839
0.447213590145111	0.447213590145111	-178885436058044	0.447213590145111	0.447213590145111	Cluster 1	GPR113
0.447213590145111	0.447213590145111	-178885436058044	0.447213590145111	0.447213590145111	Cluster 1	PCDHA2
0.447213590145111	0.447213590145111	-178885436058044	0.447213590145111	0.447213590145111	Cluster 1	lnc-CBWD5-2
0.477069109678268	0.477069109678268	-178635990619659	0.355152606964111	0.477069109678268	Cluster 1	LOC100129233
0.447213590145111	0.447213590145111	-178885436058044	0.447213590145111	0.447213590145111	Cluster 1	LCE5A
0.447213590145111	0.447213590145111	-178885436058044	0.447213590145111	0.447213590145111	Cluster 1	LOC100131792
0.447213590145111	0.447213590145111	-178885436058044	0.447213590145111	0.447213590145111	Cluster 1	TFAP2B
0.447213590145111	0.447213590145111	-178885436058044	0.447213590145111	0.447213590145111	Cluster 1	AF274942
0.447213590145111	0.447213590145111	-178885436058044	0.447213590145111	0.447213590145111	Cluster 1	AK098749
0.447213590145111	0.447213590145111	-178885436058044	0.447213590145111	0.447213590145111	Cluster 1	PCDHGC4
0.447213590145111	0.447213590145111	-178885436058044	0.447213590145111	0.447213590145111	Cluster 1	DLX6-AS1
0.447213590145111	0.447213590145111	-178885436058044	0.447213590145111	0.447213590145111	Cluster 1	lnc-CHST4-3
0.577612280845642	0.405540734529495	-176499593257904	0.592230916023254	0.18961201608181	Cluster 1	XPO7
0.447213590145111	0.447213590145111	-178885436058044	0.447213590145111	0.447213590145111	Cluster 1	LOC642947
-0.00492012407630682	0.622831225395203	-172781729698181	0.481609553098679	0.628296613693237	Cluster 1	CCT3
0.447213590145111	0.447213590145111	-178885436058044	0.447213590145111	0.447213590145111	Cluster 1	lnc-ZNF236-1
0.447213590145111	0.447213590145111	-178885436058044	0.447213590145111	0.447213590145111	Cluster 1	BOLL
0.447213590145111	0.447213590145111	-178885436058044	0.447213590145111	0.447213590145111	Cluster 1	lnc-HRASLS-3
0.416024446487427	0.53827303647995	-178634631633759	0.416024446487427	0.416024446487427	Cluster 1	KCNJ11
0.504906952381134	0.504906952381134	-177912783622742	0.264407068490982	0.504906952381134	Cluster 1	OR3A4P
0.447213590145111	0.447213590145111	-178885436058044	0.447213590145111	0.447213590145111	Cluster 1	A_33_P3386487
0.447213590145111	0.447213590145111	-178885436058044	0.447213590145111	0.447213590145111	Cluster 1	LTF
0.447213590145111	0.447213590145111	-178885436058044	0.447213590145111	0.447213590145111	Cluster 1	A_33_P3265419
0.447213590145111	0.447213590145111	-178885436058044	0.447213590145111	0.447213590145111	Cluster 1	DKFZp434J0226
0.447213590145111	0.447213590145111	-178885436058044	0.447213590145111	0.447213590145111	Cluster 1	LINC00921
0.447213590145111	0.447213590145111	-178885436058044	0.447213590145111	0.447213590145111	Cluster 1	A_33_P3265249
0.447213590145111	0.447213590145111	-178885436058044	0.447213590145111	0.447213590145111	Cluster 1	C9orf139
0.426850259304047	0.414686977863312	-178549814224243	0.550398528575897	0.393562436103821	Cluster 1	EIF3J
0.447213590145111	0.447213590145111	-178885436058044	0.447213590145111	0.447213590145111	Cluster 1	ILDR2
0.447213590145111	0.447213590145111	-178885436058044	0.447213590145111	0.447213590145111	Cluster 1	ACPT
0.447213590145111	0.447213590145111	-178885436058044	0.447213590145111	0.447213590145111	Cluster 1	NUTM2B
0.375857710838318	0.375857710838318	-177632164955139	0.648748457431793	0.375857710838318	Cluster 1	lnc-GGCT-1
0.453089892864227	0.453089892864227	-178876101970673	0.453089892864227	0.429491281509399	Cluster 1	BTNL8
0.447213590145111	0.447213590145111	-178885436058044	0.447213590145111	0.447213590145111	Cluster 1	MTVR2
0.447213590145111	0.447213590145111	-178885436058044	0.447213590145111	0.447213590145111	Cluster 1	lnc-TCTN3-1
0.447213590145111	0.447213590145111	-178885436058044	0.447213590145111	0.447213590145111	Cluster 1	RALGAPA2
0.447213590145111	0.447213590145111	-178885436058044	0.447213590145111	0.447213590145111	Cluster 1	LOC100129763
0.447213590145111	0.447213590145111	-178885436058044	0.447213590145111	0.447213590145111	Cluster 1	SPNS3
0.319558471441269	0.232609644532204	-17577418088913	0.719865739345551	0.48570790886879	Cluster 1	SNAPC1
0.456732958555222	0.456732958555222	-178860807418823	0.456732958555222	0.41840922832489	Cluster 1	LOC146795
0.447213590145111	0.447213590145111	-178885436058044	0.447213590145111	0.447213590145111	Cluster 1	LBX1-AS1
0.447775065898895	0.518383979797363	-176333260536194	0.626282453536987	0.170891150832176	Cluster 1	UBN1
0.447213590145111	0.447213590145111	-178885436058044	0.447213590145111	0.447213590145111	Cluster 1	ENST00000623963
0.385955691337585	0.385955691337585	-177951395511627	0.385955691337585	0.621646821498871	Cluster 1	CDH23
0.24985371530056	0.24985371530056	-174674499034882	0.775960206985474	0.471077382564545	Cluster 1	TMIE
0.440159767866135	0.440159767866135	-178872215747833	0.468242764472961	0.440159767866135	Cluster 1	ENST00000391625
0.555121004581451	0.0994145199656487	-175009953975677	0.450368672609329	0.645195364952087	Cluster 1	ZNF236
0.447213590145111	0.447213590145111	-178885436058044	0.447213590145111	0.447213590145111	Cluster 1	FN3K
0.447213590145111	0.447213590145111	-178885436058044	0.447213590145111	0.447213590145111	Cluster 1	ZFY
0.466982781887054	0.466982781887054	-178777658939362	0.466982781887054	0.38682821393013	Cluster 1	SLC2A1-AS1
0.447213590145111	0.447213590145111	-178885436058044	0.447213590145111	0.447213590145111	Cluster 1	lnc-CDS1-2
0.447213590145111	0.447213590145111	-178885436058044	0.447213590145111	0.447213590145111	Cluster 1	NP366222
0.447213590145111	0.447213590145111	-178885436058044	0.447213590145111	0.447213590145111	Cluster 1	TRPM8
0.447213590145111	0.447213590145111	-178885436058044	0.447213590145111	0.447213590145111	Cluster 1	RPS4Y1
0.447213590145111	0.447213590145111	-178885436058044	0.447213590145111	0.447213590145111	Cluster 1	TMEM89
0.447213590145111	0.447213590145111	-178885436058044	0.447213590145111	0.447213590145111	Cluster 1	FOXP3
0.423573285341263	0.364554017782211	-177754211425781	0.355856448411942	0.633558392524719	Cluster 1	THOC1
0.447213590145111	0.447213590145111	-178885436058044	0.447213590145111	0.447213590145111	Cluster 1	A_33_P3284252
0.464711457490921	0.463728785514832	-176022934913635	0.166239872574806	0.665549278259277	Cluster 1	ARMC8
0.447213590145111	0.447213590145111	-178885436058044	0.447213590145111	0.447213590145111	Cluster 1	LOC391322
0.447213590145111	0.447213590145111	-178885436058044	0.447213590145111	0.447213590145111	Cluster 1	FAM230A
0.447213590145111	0.447213590145111	-178885436058044	0.447213590145111	0.447213590145111	Cluster 1	LOC100129721
0.447213590145111	0.447213590145111	-178885436058044	0.447213590145111	0.447213590145111	Cluster 1	AK024389
0.447213590145111	0.447213590145111	-178885436058044	0.447213590145111	0.447213590145111	Cluster 1	MYT1L
0.447213590145111	0.447213590145111	-178885436058044	0.447213590145111	0.447213590145111	Cluster 1	ALS2CR11
0.447213590145111	0.447213590145111	-178885436058044	0.447213590145111	0.447213590145111	Cluster 1	A_33_P3358905
0.447213590145111	0.447213590145111	-178885436058044	0.447213590145111	0.447213590145111	Cluster 1	AK126778
0.447213590145111	0.447213590145111	-178885436058044	0.447213590145111	0.447213590145111	Cluster 1	PP12708
0.447213590145111	0.447213590145111	-178885436058044	0.447213590145111	0.447213590145111	Cluster 1	ENST00000608694
0.447213590145111	0.447213590145111	-178885436058044	0.447213590145111	0.447213590145111	Cluster 1	LGSN
0.447213590145111	0.447213590145111	-178885436058044	0.447213590145111	0.447213590145111	Cluster 1	LINC00521
0.397907555103302	0.397907555103302	-178272008895874	0.397907555103302	0.588997364044189	Cluster 1	TNFRSF13C
0.302302539348602	0.624543964862823	-174609160423279	0.668602108955383	0.150642976164818	Cluster 1	GDAP1L1
0.447213590145111	0.447213590145111	-178885436058044	0.447213590145111	0.447213590145111	Cluster 1	ZNF132
0.323806196451187	0.323806196451187	-176426160335541	0.393662512302399	0.72298675775528	Cluster 1	PPCDC
0	0.49711549282074	-172930705547333	0.656251728534698	0.575939893722534	Cluster 1	ENST00000568600
0.447213590145111	0.447213590145111	-178885436058044	0.447213590145111	0.447213590145111	Cluster 1	MMEL1
0.531873941421509	0.226753309369087	-177282309532166	0.572269380092621	0.441926509141922	Cluster 1	FAM149B1
0.447213590145111	0.447213590145111	-178885436058044	0.447213590145111	0.447213590145111	Cluster 1	AFM
0.447213590145111	0.447213590145111	-178885436058044	0.447213590145111	0.447213590145111	Cluster 1	FAM230C
0.447213590145111	0.447213590145111	-178885436058044	0.447213590145111	0.447213590145111	Cluster 1	LINC01431
0.345025360584259	0.345025360584259	-176396918296814	0.345025360584259	0.728893101215363	Cluster 1	lnc-C9orf147-1
0.447213590145111	0.447213590145111	-178885436058044	0.447213590145111	0.447213590145111	Cluster 1	EFCAB9
0.447213590145111	0.447213590145111	-178885436058044	0.447213590145111	0.447213590145111	Cluster 1	C9orf66
0.447213590145111	0.447213590145111	-178885436058044	0.447213590145111	0.447213590145111	Cluster 1	LOC100506014
0.447213590145111	0.447213590145111	-178885436058044	0.447213590145111	0.447213590145111	Cluster 1	SRY
0.447213590145111	0.447213590145111	-178885436058044	0.447213590145111	0.447213590145111	Cluster 1	LOC340357
0.447213590145111	0.447213590145111	-178885436058044	0.447213590145111	0.447213590145111	Cluster 1	NKX6-3
0.447213590145111	0.447213590145111	-178885436058044	0.447213590145111	0.447213590145111	Cluster 1	DB321672
0.447213590145111	0.447213590145111	-178885436058044	0.447213590145111	0.447213590145111	Cluster 1	SHOX2
0.447213590145111	0.447213590145111	-178885436058044	0.447213590145111	0.447213590145111	Cluster 1	USP9Y
0.343937695026398	0.394396543502808	-175141489505768	0.236783102154732	0.776297569274902	Cluster 1	TAGLN
0.447213590145111	0.447213590145111	-178885436058044	0.447213590145111	0.447213590145111	Cluster 1	INSM2
0.447213590145111	0.447213590145111	-178885436058044	0.447213590145111	0.447213590145111	Cluster 1	TDRD9
0.238934472203255	0.287556856870651	-176006042957306	0.58883798122406	0.644731163978577	Cluster 1	RIC1
0.447213590145111	0.447213590145111	-178885436058044	0.447213590145111	0.447213590145111	Cluster 1	SP3P
0.447213590145111	0.447213590145111	-178885436058044	0.447213590145111	0.447213590145111	Cluster 1	LINC00907
0.447213590145111	0.447213590145111	-178885436058044	0.447213590145111	0.447213590145111	Cluster 1	ENST00000405431
0.447213590145111	0.447213590145111	-178885436058044	0.447213590145111	0.447213590145111	Cluster 1	FAM153B
0.447213590145111	0.447213590145111	-178885436058044	0.447213590145111	0.447213590145111	Cluster 1	LOC100130169
0.447213590145111	0.447213590145111	-178885436058044	0.447213590145111	0.447213590145111	Cluster 1	LOC440300
0.447213590145111	0.447213590145111	-178885436058044	0.447213590145111	0.447213590145111	Cluster 1	FLJ38122
0.447213590145111	0.447213590145111	-178885436058044	0.447213590145111	0.447213590145111	Cluster 1	ENST00000420308
0.447213590145111	0.447213590145111	-178885436058044	0.447213590145111	0.447213590145111	Cluster 1	THC2622074
0.447213590145111	0.447213590145111	-178885436058044	0.447213590145111	0.447213590145111	Cluster 1	AATK-AS1
0.447213590145111	0.447213590145111	-178885436058044	0.447213590145111	0.447213590145111	Cluster 1	MIR1-1HG
0.447213590145111	0.447213590145111	-178885436058044	0.447213590145111	0.447213590145111	Cluster 1	LOC644554
0.447213590145111	0.447213590145111	-178885436058044	0.447213590145111	0.447213590145111	Cluster 1	THC2570839
0.447213590145111	0.447213590145111	-178885436058044	0.447213590145111	0.447213590145111	Cluster 1	lnc-GABARAPL3-4
0.447213590145111	0.447213590145111	-178885436058044	0.447213590145111	0.447213590145111	Cluster 1	REG4
0.447213590145111	0.447213590145111	-178885436058044	0.447213590145111	0.447213590145111	Cluster 1	RNF186
0.447213590145111	0.447213590145111	-178885436058044	0.447213590145111	0.447213590145111	Cluster 1	ACKR4
0.447213590145111	0.447213590145111	-178885436058044	0.447213590145111	0.447213590145111	Cluster 1	CD84
0.447213590145111	0.447213590145111	-178885436058044	0.447213590145111	0.447213590145111	Cluster 1	THC2492227
0.447213590145111	0.447213590145111	-178885436058044	0.447213590145111	0.447213590145111	Cluster 1	THC2561393
0.447213590145111	0.447213590145111	-178885436058044	0.447213590145111	0.447213590145111	Cluster 1	LOC100128226
0.447213590145111	0.447213590145111	-178885436058044	0.447213590145111	0.447213590145111	Cluster 1	CR737729
0.447213590145111	0.447213590145111	-178885436058044	0.447213590145111	0.447213590145111	Cluster 1	ZNF441
0.447213590145111	0.447213590145111	-178885436058044	0.447213590145111	0.447213590145111	Cluster 1	A_33_P3251209
0.447213590145111	0.447213590145111	-178885436058044	0.447213590145111	0.447213590145111	Cluster 1	FLJ26850
0.447213590145111	0.447213590145111	-178885436058044	0.447213590145111	0.447213590145111	Cluster 1	FLJ39080
0.447213590145111	0.447213590145111	-178885436058044	0.447213590145111	0.447213590145111	Cluster 1	VTCN1
0.457796305418015	0.457796305418015	-178854954242706	0.457796305418015	0.415160626173019	Cluster 1	NPR1
0.447213590145111	0.447213590145111	-178885436058044	0.447213590145111	0.447213590145111	Cluster 1	LOC152286
0.447213590145111	0.447213590145111	-178885436058044	0.447213590145111	0.447213590145111	Cluster 1	LINC00632
0.447213590145111	0.447213590145111	-178885436058044	0.447213590145111	0.447213590145111	Cluster 1	PM20D1
0.447213590145111	0.447213590145111	-178885436058044	0.447213590145111	0.447213590145111	Cluster 1	LOC280665
0.385474562644958	0.385474562644958	-177937173843384	0.385474562644958	0.622948050498962	Cluster 1	THC2682558
0.447213590145111	0.447213590145111	-178885436058044	0.447213590145111	0.447213590145111	Cluster 1	EMR1
0.447213590145111	0.447213590145111	-178885436058044	0.447213590145111	0.447213590145111	Cluster 1	LOC729652
0.447213590145111	0.447213590145111	-178885436058044	0.447213590145111	0.447213590145111	Cluster 1	CCDC168
0.447213590145111	0.447213590145111	-178885436058044	0.447213590145111	0.447213590145111	Cluster 1	A_33_P3332749
0.447213590145111	0.447213590145111	-178885436058044	0.447213590145111	0.447213590145111	Cluster 1	SPRR2E
0.447213590145111	0.447213590145111	-178885436058044	0.447213590145111	0.447213590145111	Cluster 1	LOC100128063
0.447213590145111	0.447213590145111	-178885436058044	0.447213590145111	0.447213590145111	Cluster 1	ENST00000584833
0.447213590145111	0.447213590145111	-178885436058044	0.447213590145111	0.447213590145111	Cluster 1	ZNF835
0.447213590145111	0.447213590145111	-178885436058044	0.447213590145111	0.447213590145111	Cluster 1	L26245
0.447213590145111	0.447213590145111	-178885436058044	0.447213590145111	0.447213590145111	Cluster 1	AK123308
0.447213590145111	0.447213590145111	-178885436058044	0.447213590145111	0.447213590145111	Cluster 1	FLJ38773
0.447213590145111	0.447213590145111	-178885436058044	0.447213590145111	0.447213590145111	Cluster 1	NEK11
0.447213590145111	0.447213590145111	-178885436058044	0.447213590145111	0.447213590145111	Cluster 1	HOXB13
0.447213590145111	0.447213590145111	-178885436058044	0.447213590145111	0.447213590145111	Cluster 1	MGAM
0.447213590145111	0.447213590145111	-178885436058044	0.447213590145111	0.447213590145111	Cluster 1	ANKRD7
0.447213590145111	0.447213590145111	-178885436058044	0.447213590145111	0.447213590145111	Cluster 1	ENST00000606195
0.322102427482605	0.322102427482605	-175238084793091	0.322102427482605	0.786073565483093	Cluster 1	EVPLL
0.447213590145111	0.447213590145111	-178885436058044	0.447213590145111	0.447213590145111	Cluster 1	NP238281
0.447213590145111	0.447213590145111	-178885436058044	0.447213590145111	0.447213590145111	Cluster 1	SYNE3
0.447213590145111	0.447213590145111	-178885436058044	0.447213590145111	0.447213590145111	Cluster 1	CDH9
0.447213590145111	0.447213590145111	-178885436058044	0.447213590145111	0.447213590145111	Cluster 1	ZC2HC1B
0.275657773017883	0.275657773017883	-176374351978302	0.639706611633301	0.572721362113953	Cluster 1	PNPLA5
0.447213590145111	0.447213590145111	-178885436058044	0.447213590145111	0.447213590145111	Cluster 1	THC2603826
0.473940789699554	0.473940789699554	-17594245672226	0.656654298305511	0.15488874912262	Cluster 1	MGC16025
0.57120680809021	0.462767004966736	-176830506324768	0.189619317650795	0.544711947441101	Cluster 1	TSPAN4
0.447213590145111	0.447213590145111	-178885436058044	0.447213590145111	0.447213590145111	Cluster 1	INS-IGF2
0.447213590145111	0.447213590145111	-178885436058044	0.447213590145111	0.447213590145111	Cluster 1	WEE2
0.447213590145111	0.447213590145111	-178885436058044	0.447213590145111	0.447213590145111	Cluster 1	LOC100190940
0.447213590145111	0.447213590145111	-178885436058044	0.447213590145111	0.447213590145111	Cluster 1	A_33_P3312784
0.447213590145111	0.447213590145111	-178885436058044	0.447213590145111	0.447213590145111	Cluster 1	THC2600547
0.219316080212593	0.401295721530914	-176676869392395	0.652302265167236	0.493854612112045	Cluster 1	CLUH
0.447213590145111	0.447213590145111	-178885436058044	0.447213590145111	0.447213590145111	Cluster 1	GLIPR1L2
0.447213590145111	0.447213590145111	-178885436058044	0.447213590145111	0.447213590145111	Cluster 1	PLAC4
0.447213590145111	0.447213590145111	-178885436058044	0.447213590145111	0.447213590145111	Cluster 1	LOC100131048
0.447213590145111	0.447213590145111	-178885436058044	0.447213590145111	0.447213590145111	Cluster 1	TRIM29
0.447213590145111	0.447213590145111	-178885436058044	0.447213590145111	0.447213590145111	Cluster 1	FAM13C
0.447213590145111	0.447213590145111	-178885436058044	0.447213590145111	0.447213590145111	Cluster 1	lnc-TAF1C-1
0.447213590145111	0.447213590145111	-178885436058044	0.447213590145111	0.447213590145111	Cluster 1	A_33_P3375657
0.447213590145111	0.447213590145111	-178885436058044	0.447213590145111	0.447213590145111	Cluster 1	LOC400706
0.447213590145111	0.447213590145111	-178885436058044	0.447213590145111	0.447213590145111	Cluster 1	C22orf24
0.447213590145111	0.447213590145111	-178885436058044	0.447213590145111	0.447213590145111	Cluster 1	FOXE1
0.447213590145111	0.447213590145111	-178885436058044	0.447213590145111	0.447213590145111	Cluster 1	ENST00000567304
0.447213590145111	0.447213590145111	-178885436058044	0.447213590145111	0.447213590145111	Cluster 1	LOC100130700
0.447213590145111	0.447213590145111	-178885436058044	0.447213590145111	0.447213590145111	Cluster 1	MKRN9P
0.227472439408302	0.227472439408302	-173188197612762	0.840722560882568	0.436214476823807	Cluster 1	ENST00000503220
0.447213590145111	0.447213590145111	-178885436058044	0.447213590145111	0.447213590145111	Cluster 1	ZNF439
0.447213590145111	0.447213590145111	-178885436058044	0.447213590145111	0.447213590145111	Cluster 1	LINC00461
0.447213590145111	0.447213590145111	-178885436058044	0.447213590145111	0.447213590145111	Cluster 1	PCDHA8
0.447213590145111	0.447213590145111	-178885436058044	0.447213590145111	0.447213590145111	Cluster 1	ZNF585B
0.320599585771561	0.482843816280365	-176357519626617	0.695650994777679	0.264480739831924	Cluster 1	SLC13A2
0.447213590145111	0.447213590145111	-178885436058044	0.447213590145111	0.447213590145111	Cluster 1	RPS4Y2
0.127847373485565	0.543912053108215	-175958347320557	0.543912053108215	0.543912053108215	Cluster 1	LOC100129275
0.447213590145111	0.447213590145111	-178885436058044	0.447213590145111	0.447213590145111	Cluster 1	MLIP
0.447213590145111	0.447213590145111	-178885436058044	0.447213590145111	0.447213590145111	Cluster 1	FAM47C
0.447213590145111	0.447213590145111	-178885436058044	0.447213590145111	0.447213590145111	Cluster 1	AMER2
0.447213590145111	0.447213590145111	-178885436058044	0.447213590145111	0.447213590145111	Cluster 1	LOC284632
0.447213590145111	0.447213590145111	-178885436058044	0.447213590145111	0.447213590145111	Cluster 1	NLRP11
0.447213590145111	0.447213590145111	-178885436058044	0.447213590145111	0.447213590145111	Cluster 1	ENST00000449424
0.447213590145111	0.447213590145111	-178885436058044	0.447213590145111	0.447213590145111	Cluster 1	A_33_P3438201
0.447213590145111	0.447213590145111	-178885436058044	0.447213590145111	0.447213590145111	Cluster 1	THC2480918
0.447213590145111	0.447213590145111	-178885436058044	0.447213590145111	0.447213590145111	Cluster 1	LOC441179
0.57744038105011	0.0942584350705147	-174958765506744	0.450347065925598	0.627541720867157	Cluster 1	C2orf76
0.447213590145111	0.447213590145111	-178885436058044	0.447213590145111	0.447213590145111	Cluster 1	MYOM3
0.149762406945229	0.62920218706131	-174232912063599	0.684079587459564	0.27928501367569	Cluster 1	ZMYND19
0.447213590145111	0.447213590145111	-178885436058044	0.447213590145111	0.447213590145111	Cluster 1	PDE1A
0.551879405975342	0.100451648235321	-175436747074127	0.538956701755524	0.56307977437973	Cluster 1	ENST00000566307
0.447213590145111	0.447213590145111	-178885436058044	0.447213590145111	0.447213590145111	Cluster 1	FAM104B
0.272105604410172	0.616944432258606	-174818623065948	0.674645125865936	0.184491068124771	Cluster 1	PHLDA3
0.447213590145111	0.447213590145111	-178885436058044	0.447213590145111	0.447213590145111	Cluster 1	lnc-ADI1-1
0.447213590145111	0.447213590145111	-178885436058044	0.447213590145111	0.447213590145111	Cluster 1	FLJ38379
0.202480614185333	0.682095408439636	-175483644008636	0.301676541566849	0.568583905696869	Cluster 1	EXO5
0.447213590145111	0.447213590145111	-178885436058044	0.447213590145111	0.447213590145111	Cluster 1	LOC101060157
0.447213590145111	0.447213590145111	-178885436058044	0.447213590145111	0.447213590145111	Cluster 1	MEG8
0.447213590145111	0.447213590145111	-178885436058044	0.447213590145111	0.447213590145111	Cluster 1	C4orf22
0.653478562831879	0.0687634870409966	-174467313289642	0.482315242290497	0.540115773677826	Cluster 1	ENST00000577614
0.447213590145111	0.447213590145111	-178885436058044	0.447213590145111	0.447213590145111	Cluster 1	LOC729187
0.446417152881622	0.367854177951813	-178607761859894	0.446417152881622	0.525389134883881	Cluster 1	OPCML
0.404673308134079	0.231408670544624	-174477183818817	0.803206562995911	0.305483311414719	Cluster 1	APC
0.447213590145111	0.447213590145111	-178885436058044	0.447213590145111	0.447213590145111	Cluster 1	ENST00000528139
0.447213590145111	0.447213590145111	-178885436058044	0.447213590145111	0.447213590145111	Cluster 1	C7orf76
0.447213590145111	0.447213590145111	-178885436058044	0.447213590145111	0.447213590145111	Cluster 1	A_24_P246636
0.269576579332352	0.269576579332352	-176099538803101	0.551326930522919	0.670515298843384	Cluster 1	ENST00000492980
0.447213590145111	0.447213590145111	-178885436058044	0.447213590145111	0.447213590145111	Cluster 1	GIPC2
0.310245215892792	0.310245215892792	-175347828865051	0.779776394367218	0.353211492300034	Cluster 1	ICE2
0.447213590145111	0.447213590145111	-178885436058044	0.447213590145111	0.447213590145111	Cluster 1	S1PR4
0.447213590145111	0.447213590145111	-178885436058044	0.447213590145111	0.447213590145111	Cluster 1	PAX8
0.447213590145111	0.447213590145111	-178885436058044	0.447213590145111	0.447213590145111	Cluster 1	HCAR3
0.447213590145111	0.447213590145111	-178885436058044	0.447213590145111	0.447213590145111	Cluster 1	TTTY15
0.66194874048233	0.217910036444664	-176236891746521	0.343831747770309	0.538678407669067	Cluster 1	ENST00000480085
0.548184037208557	0.112124010920525	-175667607784271	0.548184037208557	0.548184037208557	Cluster 1	LRRC31
0.00939255207777023	0.541260659694672	-173062574863434	0.678630948066711	0.501341581344604	Cluster 1	THC2576836
0.447213590145111	0.447213590145111	-178885436058044	0.447213590145111	0.447213590145111	Cluster 1	MRGPRE
0.447213590145111	0.447213590145111	-178885436058044	0.447213590145111	0.447213590145111	Cluster 1	NDUFAF4P1
0.114968374371529	0.413833171129227	-174688911437988	0.714006125926971	0.504081428050995	Cluster 1	LYRM5
0.447213590145111	0.447213590145111	-178885436058044	0.447213590145111	0.447213590145111	Cluster 1	lnc-ZNF33A-2
0.338012248277664	0.338012248277664	-176063466072083	0.338012248277664	0.7465980052948	Cluster 1	CCNI2
0.447213590145111	0.447213590145111	-178885436058044	0.447213590145111	0.447213590145111	Cluster 1	A_33_P3222600
0.447213590145111	0.447213590145111	-178885436058044	0.447213590145111	0.447213590145111	Cluster 1	SNORA70B
0.447213590145111	0.447213590145111	-178885436058044	0.447213590145111	0.447213590145111	Cluster 1	LOC100131131
0.447213590145111	0.447213590145111	-178885436058044	0.447213590145111	0.447213590145111	Cluster 1	ENST00000612156
0.447213590145111	0.447213590145111	-178885436058044	0.447213590145111	0.447213590145111	Cluster 1	KRTAP3-2
0.447213590145111	0.447213590145111	-178885436058044	0.447213590145111	0.447213590145111	Cluster 1	CCDC89
0.575271666049957	0.218935266137123	-177111339569092	0.54809433221817	0.428812146186829	Cluster 1	GNB2
0.447213590145111	0.447213590145111	-178885436058044	0.447213590145111	0.447213590145111	Cluster 1	SLFNL1
0.447213590145111	0.447213590145111	-178885436058044	0.447213590145111	0.447213590145111	Cluster 1	STPG2
0.447213590145111	0.447213590145111	-178885436058044	0.447213590145111	0.447213590145111	Cluster 1	LOC401410
0.547059059143066	0.547059059143066	-175745785236359	0.116280563175678	0.547059059143066	Cluster 1	FAM86DP
0.437438815832138	0.437438815832138	-178860127925873	0.437438815832138	0.476284801959991	Cluster 1	RBPJL
0.447213590145111	0.447213590145111	-178885436058044	0.447213590145111	0.447213590145111	Cluster 1	LOC100128482
0.447213590145111	0.447213590145111	-178885436058044	0.447213590145111	0.447213590145111	Cluster 1	BHMT2
0.447213590145111	0.447213590145111	-178885436058044	0.447213590145111	0.447213590145111	Cluster 1	ENST00000342355
0.522644996643066	0.522644996643066	-177172160148621	0.522644996643066	0.203786566853523	Cluster 1	RNU12
0.447213590145111	0.447213590145111	-178885436058044	0.447213590145111	0.447213590145111	Cluster 1	TXNRD2
0.447213590145111	0.447213590145111	-178885436058044	0.447213590145111	0.447213590145111	Cluster 1	THC2524341
0.186089858412743	0.70729273557663	-175815629959106	0.438605964183807	0.426167666912079	Cluster 1	WRNIP1
0.599890828132629	0.212855458259583	-175997865200043	0.317612558603287	0.629619777202606	Cluster 1	QSER1
0.447213590145111	0.447213590145111	-178885436058044	0.447213590145111	0.447213590145111	Cluster 1	PLD4
0.447213590145111	0.447213590145111	-178885436058044	0.447213590145111	0.447213590145111	Cluster 1	C9orf131
0.235375821590424	0.615187168121338	-176914083957672	0.37446191906929	0.544115900993347	Cluster 1	C3orf67
0.499840646982193	0.499840646982193	-178631174564362	0.390551120042801	0.396079301834106	Cluster 1	DEPDC4
0.447213590145111	0.447213590145111	-178885436058044	0.447213590145111	0.447213590145111	Cluster 1	GAB3
0.447213590145111	0.447213590145111	-178885436058044	0.447213590145111	0.447213590145111	Cluster 1	FER1L5
0.447213590145111	0.447213590145111	-178885436058044	0.447213590145111	0.447213590145111	Cluster 1	A_33_P3274209
0.447213590145111	0.447213590145111	-178885436058044	0.447213590145111	0.447213590145111	Cluster 1	BTNL9
0.447213590145111	0.447213590145111	-178885436058044	0.447213590145111	0.447213590145111	Cluster 1	TMEM26
0.447213590145111	0.447213590145111	-178885436058044	0.447213590145111	0.447213590145111	Cluster 1	LOC100129280
0.447213590145111	0.447213590145111	-178885436058044	0.447213590145111	0.447213590145111	Cluster 1	LINC00936
0.447213590145111	0.447213590145111	-178885436058044	0.447213590145111	0.447213590145111	Cluster 1	KRT80
0.447213590145111	0.447213590145111	-178885436058044	0.447213590145111	0.447213590145111	Cluster 1	OR4N4
0.447213590145111	0.447213590145111	-178885436058044	0.447213590145111	0.447213590145111	Cluster 1	MAMDC2-AS1
0.447213590145111	0.447213590145111	-178885436058044	0.447213590145111	0.447213590145111	Cluster 1	CDH17
0.447213590145111	0.447213590145111	-178885436058044	0.447213590145111	0.447213590145111	Cluster 1	A_33_P3282023
0.447213590145111	0.447213590145111	-178885436058044	0.447213590145111	0.447213590145111	Cluster 1	AK026773
0.447213590145111	0.447213590145111	-178885436058044	0.447213590145111	0.447213590145111	Cluster 1	TCHH
0.447213590145111	0.447213590145111	-178885436058044	0.447213590145111	0.447213590145111	Cluster 1	MASP2
0.447213590145111	0.447213590145111	-178885436058044	0.447213590145111	0.447213590145111	Cluster 1	OBP2A
0.447213590145111	0.447213590145111	-178885436058044	0.447213590145111	0.447213590145111	Cluster 1	ZNF774
0.41647532582283	0.536991000175476	-178641700744629	0.41647532582283	0.41647532582283	Cluster 1	PRDM12
0.447213590145111	0.447213590145111	-178885436058044	0.447213590145111	0.447213590145111	Cluster 1	XLOC_l2_013648
0.447213590145111	0.447213590145111	-178885436058044	0.447213590145111	0.447213590145111	Cluster 1	LINC00299
0.447213590145111	0.447213590145111	-178885436058044	0.447213590145111	0.447213590145111	Cluster 1	DPY19L2P2
0.447213590145111	0.447213590145111	-178885436058044	0.447213590145111	0.447213590145111	Cluster 1	PERM1
0.447213590145111	0.447213590145111	-178885436058044	0.447213590145111	0.447213590145111	Cluster 1	LOC151657
0.447213590145111	0.447213590145111	-178885436058044	0.447213590145111	0.447213590145111	Cluster 1	PPFIA2
0.447213590145111	0.447213590145111	-178885436058044	0.447213590145111	0.447213590145111	Cluster 1	LOC100233156
0.447213590145111	0.447213590145111	-178885436058044	0.447213590145111	0.447213590145111	Cluster 1	A_33_P3228499
0.447213590145111	0.447213590145111	-178885436058044	0.447213590145111	0.447213590145111	Cluster 1	KRTAP10-2
0.447213590145111	0.447213590145111	-178885436058044	0.447213590145111	0.447213590145111	Cluster 1	ENST00000558067
0.447213590145111	0.447213590145111	-178885436058044	0.447213590145111	0.447213590145111	Cluster 1	THC2680040
0.447213590145111	0.447213590145111	-178885436058044	0.447213590145111	0.447213590145111	Cluster 1	A_33_P3218504
0.447213590145111	0.447213590145111	-178885436058044	0.447213590145111	0.447213590145111	Cluster 1	lnc-RP11-778D12.2.1-4
0.447213590145111	0.447213590145111	-178885436058044	0.447213590145111	0.447213590145111	Cluster 1	LOC728819
0.447213590145111	0.447213590145111	-178885436058044	0.447213590145111	0.447213590145111	Cluster 1	LOC340113
0.486252307891846	0.486252307891846	-178689777851105	0.37187385559082	0.442519307136536	Cluster 1	ENST00000449851
0.447213590145111	0.447213590145111	-178885436058044	0.447213590145111	0.447213590145111	Cluster 1	A_33_P3341882
0.447213590145111	0.447213590145111	-178885436058044	0.447213590145111	0.447213590145111	Cluster 1	LOC100996890
0.447213590145111	0.447213590145111	-178885436058044	0.447213590145111	0.447213590145111	Cluster 1	LOC728339
0.447213590145111	0.447213590145111	-178885436058044	0.447213590145111	0.447213590145111	Cluster 1	LOC642422
0.447213590145111	0.447213590145111	-178885436058044	0.447213590145111	0.447213590145111	Cluster 1	BU171032
0.447213590145111	0.447213590145111	-178885436058044	0.447213590145111	0.447213590145111	Cluster 1	A_33_P3343394
0.447213590145111	0.447213590145111	-178885436058044	0.447213590145111	0.447213590145111	Cluster 1	FLG-AS1
0.447213590145111	0.447213590145111	-178885436058044	0.447213590145111	0.447213590145111	Cluster 1	PABPN1L
0.535314977169037	0.535314977169037	-176494550704956	0.535314977169037	0.159000515937805	Cluster 1	AF461897
0.447213590145111	0.447213590145111	-178885436058044	0.447213590145111	0.447213590145111	Cluster 1	LINC00264
0.447213590145111	0.447213590145111	-178885436058044	0.447213590145111	0.447213590145111	Cluster 1	PTGS2
0.447213590145111	0.447213590145111	-178885436058044	0.447213590145111	0.447213590145111	Cluster 1	THC2568408
0.447213590145111	0.447213590145111	-178885436058044	0.447213590145111	0.447213590145111	Cluster 1	PRSS56
0.447213590145111	0.447213590145111	-178885436058044	0.447213590145111	0.447213590145111	Cluster 1	ZNF491
0.447213590145111	0.447213590145111	-178885436058044	0.447213590145111	0.447213590145111	Cluster 1	A_33_P3326942
0.447213590145111	0.447213590145111	-178885436058044	0.447213590145111	0.447213590145111	Cluster 1	TTTY2
0.447213590145111	0.447213590145111	-178885436058044	0.447213590145111	0.447213590145111	Cluster 1	ZNF300P1
0.447213590145111	0.447213590145111	-178885436058044	0.447213590145111	0.447213590145111	Cluster 1	CD28
0.447213590145111	0.447213590145111	-178885436058044	0.447213590145111	0.447213590145111	Cluster 1	POM121L1P
0.447213590145111	0.447213590145111	-178885436058044	0.447213590145111	0.447213590145111	Cluster 1	PDHA2
0.447213590145111	0.447213590145111	-178885436058044	0.447213590145111	0.447213590145111	Cluster 1	LOC102724462
0.447213590145111	0.447213590145111	-178885436058044	0.447213590145111	0.447213590145111	Cluster 1	LOC100131099
0.447213590145111	0.447213590145111	-178885436058044	0.447213590145111	0.447213590145111	Cluster 1	A_33_P3246011
0.447213590145111	0.447213590145111	-178885436058044	0.447213590145111	0.447213590145111	Cluster 1	A_33_P3346881
0.165831744670868	0.197754472494125	-173139476776123	0.694273889064789	0.673534691333771	Cluster 1	NKTR
0.410771489143372	0.553137600421906	-178545212745667	0.410771489143372	0.410771489143372	Cluster 1	MRPL23-AS1
0.447213590145111	0.447213590145111	-178885436058044	0.447213590145111	0.447213590145111	Cluster 1	lnc-ZNF345-1
0.447213590145111	0.447213590145111	-178885436058044	0.447213590145111	0.447213590145111	Cluster 1	CX3CR1
0.447213590145111	0.447213590145111	-178885436058044	0.447213590145111	0.447213590145111	Cluster 1	OVOL3
0.447213590145111	0.447213590145111	-178885436058044	0.447213590145111	0.447213590145111	Cluster 1	LINC00221
0.447213590145111	0.447213590145111	-178885436058044	0.447213590145111	0.447213590145111	Cluster 1	SLC5A1
0.453428357839584	0.428464770317078	-178874981403351	0.453428357839584	0.453428357839584	Cluster 1	ENST00000424325
0.447213590145111	0.447213590145111	-178885436058044	0.447213590145111	0.447213590145111	Cluster 1	ENST00000621764
0.447213590145111	0.447213590145111	-178885436058044	0.447213590145111	0.447213590145111	Cluster 1	ASTE1
0.447213590145111	0.447213590145111	-178885436058044	0.447213590145111	0.447213590145111	Cluster 1	ENST00000450520
0.447213590145111	0.447213590145111	-178885436058044	0.447213590145111	0.447213590145111	Cluster 1	LOC642648
0.447213590145111	0.447213590145111	-178885436058044	0.447213590145111	0.447213590145111	Cluster 1	A_33_P3401661
0.685721457004547	0.345502763986588	-175658285617828	0.538403630256653	0.186954975128174	Cluster 1	DGCR2
0.26004821062088	0.669294953346252	-176436376571655	0.524304509162903	0.310716092586517	Cluster 1	IBA57
0.526232600212097	0.526232600212097	-176993405818939	0.191236272454262	0.526232600212097	Cluster 1	KIAA1614
0.581828474998474	0.36852890253067	-176634502410889	0.59874153137207	0.217246145009995	Cluster 1	NELFB
0.447213590145111	0.447213590145111	-178885436058044	0.447213590145111	0.447213590145111	Cluster 1	ST7-OT4
0.503997564315796	0.503997564315796	-177944600582123	0.503997564315796	0.267453253269196	Cluster 1	NHLRC1
0.447213590145111	0.447213590145111	-178885436058044	0.447213590145111	0.447213590145111	Cluster 1	SCGB2A1
0.378570824861526	0.163387402892113	-175613105297089	0.673736095428467	0.540436804294586	Cluster 1	ZMYM4
0.447213590145111	0.447213590145111	-178885436058044	0.447213590145111	0.447213590145111	Cluster 1	CAT
0.520829200744629	0.497804671525955	-177883791923523	0.497804671525955	0.262399405241013	Cluster 1	A_33_P3326898
0.447213590145111	0.447213590145111	-178885436058044	0.447213590145111	0.447213590145111	Cluster 1	DCDC1
0.507262170314789	0.277956396341324	-159864604473114	103078269958496	-0.217355296015739	Cluster 1	LRRFIP1
0.429449200630188	0.742443084716797	-15869756937027	0.781872928142548	-0.366789430379868	Cluster 1	GRHL3
0.769065797328949	0.432236671447754	-168382239341736	0.608709692955017	-0.126189798116684	Cluster 1	RBM28
0.363966584205627	0.907671093940735	-16241500377655	0.590783476829529	-0.238271102309227	Cluster 1	TUBB6
0.619341373443604	0.619341373443604	-167838573455811	0.619341373443604	-0.179638430476189	Cluster 1	LOC150051
0.587910175323486	0.587910175323486	-172082662582397	0.587910175323486	-0.0429040007293224	Cluster 1	GABRA3
0.507186949253082	0.288671284914017	-166412580013275	0.94067656993866	-0.0724089369177818	Cluster 1	USP48
0.483798444271088	0.276149988174438	-169908249378204	0.894897818565369	0.0442362427711487	Cluster 1	CUL4A
0.488983035087585	0.170350164175034	-160807764530182	106424701213837	-0.115502528846264	Cluster 1	GNAI3
0.654288649559021	0.654288649559021	-154824709892273	0.719010472297668	-0.479340732097626	Cluster 1	PIK3CD-AS1
0.329995185136795	0.942895531654358	-161305093765259	0.583760738372803	-0.243600487709045	Cluster 1	MFSD1
0.662856459617615	0.466253519058228	-163015103340149	0.779819786548615	-0.278778672218323	Cluster 1	RBMS1
0.847621977329254	0.446338981389999	-154151427745819	0.704900979995728	-0.45734766125679	Cluster 1	DNAJC16
0.801388144493103	0.216577410697937	-163219714164734	0.785740673542023	-0.171509116888046	Cluster 1	BNIP2
0.692265331745148	0.481344759464264	-174109959602356	0.503546714782715	0.0639428719878197	Cluster 1	C18orf54
0.269954711198807	0.65926718711853	-158351910114288	0.947997272014618	-0.293700069189072	Cluster 1	HYLS1
0.742982566356659	0.470846205949783	-152248311042786	0.810334861278534	-0.501680433750153	Cluster 1	TBC1D15
0.233464896678925	0.689142644405365	-153470075130463	0.987200438976288	-0.375107169151306	Cluster 1	ZSWIM1
0.402831465005875	0.76794570684433	-167885053157806	0.641578853130341	-0.133505433797836	Cluster 1	NUDT13
0.739553153514862	0.0803331136703491	-16319375038147	0.882299661636353	-0.0702483728528023	Cluster 1	USB1
0.460179597139359	0.405943006277084	-167484104633331	0.900010228157043	-0.0912918522953987	Cluster 1	SEC11A
0.552978336811066	0.249495834112167	-16588591337204	0.934875547885895	-0.0784905254840851	Cluster 1	ELP2
0.769062578678131	0.443219035863876	-158922612667084	0.743186771869659	-0.366242319345474	Cluster 1	RWDD1
0.704273402690887	0.485271066427231	-168972361087799	0.629731237888336	-0.12955217063427	Cluster 1	ZMIZ2
0.369248181581497	0.56434440612793	-171198153495789	0.78374856710434	-0.00535971485078335	Cluster 1	CSTF2T
0.914566874504089	0.240367010235786	-166284847259521	0.579331994056702	-0.0714173763990402	Cluster 1	KIAA0232
0.417755365371704	0.862752795219421	-164510893821716	0.574912011623383	-0.210311278700829	Cluster 1	SFPQ
0.418871492147446	0.621409773826599	-174740314483643	0.613338053226471	0.0937837660312653	Cluster 1	MARVELD1
0.703016638755798	0.229204162955284	-171817409992218	0.703016638755798	0.082936704158783	Cluster 1	ARMC12
0.814706802368164	0.40943717956543	-151313984394073	0.791515171527863	-0.502519249916077	Cluster 1	ZDHHC23
0.606078922748566	0.606078922748566	-169810903072357	0.606078922748566	-0.120127692818642	Cluster 1	P2RX7
0.778612852096558	0.236751452088356	-158587157726288	0.859702467918396	-0.289195239543915	Cluster 1	LZIC
0.665122747421265	0.665122747421265	-158167386054993	0.665122747421265	-0.413694232702255	Cluster 1	CDHR1
0.66328227519989	0.108989268541336	-16429398059845	0.92004805803299	-0.0493798181414604	Cluster 1	NUP50
0.706285297870636	0.318605810403824	-15927494764328	0.876199781894684	-0.308341443538666	Cluster 1	ZFYVE21
0.571026265621185	0.731367826461792	-170849537849426	0.465362101793289	-0.0592608116567135	Cluster 1	SMPD4
0.518223166465759	0.594278335571289	-156148874759674	0.872272968292236	-0.423285812139511	Cluster 1	C3orf14
0.385010808706284	0.955843687057495	-155205726623535	0.609061598777771	-0.397858858108521	Cluster 1	LINC00662
0.754458427429199	0.393808305263519	-155643260478973	0.824536621570587	-0.416370749473572	Cluster 1	PPM1E
0.904185712337494	0.264908224344254	-160305070877075	0.690444886684418	-0.256488144397736	Cluster 1	ACTR2
0.522136807441711	0.522136807441711	-168814647197723	0.767818570137024	-0.123945780098438	Cluster 1	ITPRIPL1
0.579976499080658	0.579976499080658	-172938442230225	0.579976499080658	-0.0105451615527272	Cluster 1	DCT
0.662484586238861	0.662484586238861	-158885562419891	0.662484586238861	-0.39859813451767	Cluster 1	GPA33
0.521213293075562	0.521213293075562	-153890287876129	0.94293487071991	-0.446458518505096	Cluster 1	ANKRD30BL
0.561659514904022	0.651745915412903	-167608964443207	0.645739912986755	-0.183055743575096	Cluster 1	RAI14
0.818103790283203	0.352006822824478	-164847719669342	0.672139883041382	-0.193773299455643	Cluster 1	GTPBP2
0.675896883010864	0.520990014076233	-172980940341949	0.528653204441071	0.00426930701360106	Cluster 1	RBM34
0.707451522350311	0.192653685808182	-169865882396698	0.758519887924194	0.0400337055325508	Cluster 1	SF3A1
0.854461491107941	0.394970834255219	-163883590698242	0.614399790763855	-0.224996268749237	Cluster 1	SCYL2
0.709741711616516	0.179429039359093	-171653807163239	0.709741711616516	0.117625527083874	Cluster 1	DNAI2
0.321730822324753	0.841979026794434	-14882847070694	0.840481638908386	-0.515906810760498	Cluster 1	KRTAP2-1
0.588258326053619	0.701228320598602	-160684704780579	0.673420369625092	-0.356060028076172	Cluster 1	PM20D2
0.674448251724243	0.46772637963295	-169818198680878	0.657449126243591	-0.101441770792007	Cluster 1	HPS4
0.609025120735168	0.609025120735168	-171286356449127	0.565097630023956	-0.0702842622995377	Cluster 1	LOC441728
0.399871796369553	0.365260750055313	-168174469470978	0.937019348144531	-0.0204071905463934	Cluster 1	FIGNL1
0.508757412433624	0.508757412433624	-144118165969849	102287614345551	-0.599209308624268	Cluster 1	LOC100129215
0.627517998218536	0.627517998218536	-166469204425812	0.627517998218536	-0.217861920595169	Cluster 1	POU3F3
0.180390819907188	0.648602068424225	-152297985553741	104931032657623	-0.355323374271393	Cluster 1	PPP2R2D
0.476797580718994	0.476797580718994	-150532388687134	102657270431519	-0.474843889474869	Cluster 1	LINC01160
0.329615980386734	0.758481562137604	-145595562458038	0.935125529766083	-0.567267417907715	Cluster 1	UCHL1
0.425967276096344	0.425967276096344	-163680064678192	0.962512075901031	-0.17764601111412	Cluster 1	LOC101928370
0.596567213535309	0.596567213535309	-171057343482971	0.596567213535309	-0.0791282802820206	Cluster 1	ENST00000557959
0.893208801746368	0.302598297595978	-168185412883759	0.529255986213684	-0.0432088971138	Cluster 1	ZNF274
0.657964527606964	0.202666193246841	-169209158420563	0.813958823680878	0.0175019614398479	Cluster 1	NUBP1
0.356225669384003	0.40664330124855	-148771905899048	114719653129578	-0.422346472740173	Cluster 1	GPR107
0.715257227420807	0.308437705039978	-149719095230103	0.957717299461365	-0.484221279621124	Cluster 1	CD300E
0.472004055976868	0.34719529747963	-160755109786987	101130545139313	-0.222953766584396	Cluster 1	A_33_P3227703
0.292194902896881	0.59157520532608	-162303924560547	0.942847073078156	-0.203577980399132	Cluster 1	A_33_P3242416
0.6485475897789	0.514672696590424	-163411855697632	0.751822113990784	-0.280923873186111	Cluster 1	ENST00000613970
0.759369790554047	0.306825250387192	-160622930526733	0.819300591945648	-0.279266387224197	Cluster 1	SMC6
0.364357650279999	0.364357650279999	-161281514167786	105135202407837	-0.167252227663994	Cluster 1	LOC728975
0.698384404182434	0.638808846473694	-153963816165924	0.698384404182434	-0.495939493179321	Cluster 1	ELAVL2
0.55183357000351	0.55183357000351	-175405967235565	0.55183357000351	0.0985589027404785	Cluster 1	KDM4A-AS1
0.886073470115662	0.445745527744293	-152705538272858	0.674345195293427	-0.479108840227127	Cluster 1	LOC646214
0.407252013683319	0.644171416759491	-165927422046661	0.794464290142059	-0.186613544821739	Cluster 1	GIGYF2
0.727122843265533	0.543949663639069	-163717699050903	0.645678639411926	-0.279574126005173	Cluster 1	TBCA
0.585770070552826	0.474285215139389	-174419867992401	0.621062636375427	0.063080757856369	Cluster 1	SOX11
0.962862312793732	0.899256765842438	-147577500343323	-0.116716988384724	-0.269627153873444	Cluster 1	SLAIN2
0.594376623630524	0.930121421813965	-147919571399689	0.521657824516296	-0.566960036754608	Cluster 1	SBF2
102376079559326	0.530493915081024	-156149339675903	0.344355583190918	-0.337116897106171	Cluster 1	WWP1
0.866408824920654	0.834987580776215	-152901387214661	0.229554086923599	-0.401936709880829	Cluster 1	ZCCHC14
102331399917603	0.558130383491516	-154460597038269	0.338535010814667	-0.375373482704163	Cluster 1	TSC22D2
0.954111754894257	0.581710696220398	-163545846939087	0.239020928740501	-0.13938495516777	Cluster 1	ZBTB46
0.839288413524628	0.623709857463837	-154916989803314	0.544554054737091	-0.458382457494736	Cluster 1	SPATA5L1
0.823046922683716	100446259975433	-148972117900848	-0.0322760157287121	-0.305512368679047	Cluster 1	MFN1
0.710511326789856	0.865847885608673	-163676822185516	0.209990844130516	-0.149581760168076	Cluster 1	TAZ
109330201148987	0.5930455327034	-150980627536774	0.192700400948524	-0.36924159526825	Cluster 1	PCMT1
0.906897783279419	0.701061367988586	-149000978469849	0.420068204402924	-0.538017570972443	Cluster 1	SEC22A
0.910913467407227	0.910913467407227	-148847639560699	0.0195369105786085	-0.352887392044067	Cluster 1	LOC399900
0.777087152004242	101797866821289	-142075181007385	0.181125536561012	-0.555439472198486	Cluster 1	SARNP
0.648532569408417	10668351650238	-14111692905426	0.297122865915298	-0.601321280002594	Cluster 1	DPYSL3
105137264728546	0.767735242843628	-148129713535309	-0.0047424016520381	-0.333068370819092	Cluster 1	C17orf85
0.856036424636841	0.619190335273743	-159341287612915	0.470101743936539	-0.351915657520294	Cluster 1	RB1CC1
0.649243950843811	109290456771851	-152041447162628	0.0437272749841213	-0.265461325645447	Cluster 1	HOMER1
0.841284990310669	0.992563247680664	-146295213699341	0.035964235663414	-0.406860321760178	Cluster 1	TAF4
0.880239963531494	0.740046441555023	-149833261966705	0.400039404630661	-0.521993160247803	Cluster 1	RBMS2
0.885918259620667	0.65575510263443	-151154732704163	0.484889388084412	-0.515015423297882	Cluster 1	TAMM41
0.706792652606964	0.935526669025421	-156759524345398	0.249941989779472	-0.324666082859039	Cluster 1	SFMBT1
0.972169518470764	0.571730494499207	-164520978927612	0.140553697943687	-0.0392439849674702	Cluster 1	RQCD1
0.995401740074158	0.514884829521179	-163587868213654	0.236121207475662	-0.110529161989689	Cluster 1	TMCO3
0.735912919044495	0.899301767349243	-160665488243103	0.170030578970909	-0.198590368032455	Cluster 1	NSMCE2
0.808878302574158	102149820327759	-145367062091827	0.0546957813203335	-0.431401699781418	Cluster 1	SLC7A6OS
0.44820249080658	106985950469971	-158163928985596	0.306480586528778	-0.242903292179108	Cluster 1	SDCBP
0.839613854885101	0.814617812633514	-159829533100128	0.166111811995506	-0.222048103809357	Cluster 1	TDG
0.835826396942139	106516361236572	-14257425069809	-0.134791687130928	-0.340455800294876	Cluster 1	NR2C2AP
0.944901525974274	0.492027044296265	-157685351371765	0.49938890337944	-0.35946398973465	Cluster 1	PFKFB2
0.676607966423035	0.891940891742706	-162773203849792	0.247972220182419	-0.188789054751396	Cluster 1	TOPORS
0.872792363166809	0.654142737388611	-166482353210449	0.189747527241707	-0.0518590807914734	Cluster 1	RASSF1
0.858781337738037	0.841312885284424	-146648037433624	0.317263752222061	-0.550877690315247	Cluster 1	PDP1
103088414669037	0.884732365608215	-139280271530151	-0.06397345662117	-0.458840399980545	Cluster 1	RNFT1
0.835730254650116	0.918952584266663	-143823444843292	0.253171592950821	-0.569619953632355	Cluster 1	GPN3
0.605442523956299	0.848063230514526	-166439175605774	0.352213978767395	-0.141328051686287	Cluster 1	ASB1
0.821607530117035	0.86383980512619	-160414004325867	-0.00770401721820235	-0.0736033096909523	Cluster 1	TIMM21
0.910276532173157	0.869217336177826	-146771693229675	0.170502677559853	-0.482279568910599	Cluster 1	C19orf24
0.986561179161072	0.66130805015564	-151040816307068	0.317655384540558	-0.455116450786591	Cluster 1	ENST00000525280
0.961290180683136	0.725014090538025	-154126942157745	0.214054360985756	-0.359089255332947	Cluster 1	MYO10
109753286838531	0.601548254489899	-148785996437073	0.208655834197998	-0.419876992702484	Cluster 1	LOC100132831
0.722602009773254	0.796363532543182	-167654812335968	0.179839566349983	-0.0222569443285465	Cluster 1	SPRTN
0.686303794384003	0.989926993846893	-154765737056732	0.205456539988518	-0.334029912948608	Cluster 1	CHGB
0.877790629863739	102057433128357	-142521846294403	-0.087023489177227	-0.386123061180115	Cluster 1	WDR89
0.611589670181274	0.826541483402252	-156135058403015	0.560298025608063	-0.437078535556793	Cluster 1	CCT2
0.823046505451202	0.782542586326599	-161531019210815	0.229524105787277	-0.219803005456924	Cluster 1	SYAP1
0.979036211967468	0.659442961215973	-161310863494873	0.0330410897731781	-0.0584116093814373	Cluster 1	ZNF845
109282755851746	0.571732997894287	-142124319076538	0.341653019189835	-0.58497029542923	Cluster 1	EBNA1BP2
0.475605547428131	10686993598938	-156277108192444	0.316850602626801	-0.298384338617325	Cluster 1	KCNMB1
0.47657522559166	0.907044649124146	-163888645172119	0.467939645051956	-0.212673097848892	Cluster 1	IL27RA
0.788411676883698	0.950345814228058	-151316332817078	0.170169621706009	-0.39576381444931	Cluster 1	TVP23C
109981870651245	0.649283945560455	-144043755531311	0.196617260575294	-0.505282342433929	Cluster 1	ENST00000530952
0.993812561035156	0.67991030216217	-150469827651978	0.284036904573441	-0.453061431646347	Cluster 1	BUD13
0.533446967601776	110828077793121	-150547862052917	0.256990998983383	-0.393240094184875	Cluster 1	GARS
0.900806307792664	0.977441251277924	-140288007259369	0.038085225969553	-0.513452708721161	Cluster 1	KLC1
0.817290842533112	0.962526142597198	-153174269199371	-0.00451075052842498	-0.243563532829285	Cluster 1	CENPQ
112774217128754	0.462258517742157	-158568501472473	-0.00951397512108088	0.00519836926832795	Cluster 1	CUTC
108726418018341	0.256471395492554	-162071371078491	-0.0700869336724281	0.347065031528473	Cluster 1	ZNF527
0.848430871963501	0.466117024421692	-172040891647339	0.304742574691772	0.101118497550488	Cluster 1	C19orf25
119287073612213	0.0894506499171257	-158666741847992	0.101030826568604	0.203315258026123	Cluster 1	ZNF417
100227725505829	0.294291764497757	-165804529190063	-0.0365012884140015	0.397977501153946	Cluster 1	USP45
0.944248795509338	0.480585396289825	-168373990058899	0.0626109391450882	0.196294814348221	Cluster 1	CEP63
100279343128204	0.232116997241974	-165112030506134	-0.0445938743650913	0.460803806781769	Cluster 1	ACER2
0.993824601173401	0.554272949695587	-163779580593109	-0.0518364533782005	0.141534715890884	Cluster 1	THOP1
101633989810944	-0.0111147044226527	-165683543682098	0.394827574491501	0.256782561540604	Cluster 1	TCF7
120666122436523	0.0856452733278275	-156778192520142	-0.00500392494723201	0.280479341745377	Cluster 1	FAM134A
110703682899475	0.219081416726112	-161419248580933	-0.0551636703312397	0.343237966299057	Cluster 1	CTDSPL2
112388253211975	0.23016944527626	-157694363594055	-0.182083293795586	0.404974967241287	Cluster 1	BAG2
0.726763725280762	0.185105741024017	-170441699028015	0.0657838359475136	0.726763725280762	Cluster 1	PTGER1
12214320898056	0.15082323551178	-156887173652649	0.14662216603756	0.0499941743910313	Cluster 1	PDCL3
133198583126068	0.0797184556722641	-148797082901001	0.00282513373531401	0.073441319167614	Cluster 1	TMEM121
108696222305298	0.533150374889374	-158669185638428	-0.106472112238407	0.073051281273365	Cluster 1	HSPH1
10248247385025	0.517345905303955	-163447999954224	0.10228905081749	-0.00997978262603283	Cluster 1	CNIH1
107120072841644	0.344870388507843	-164280366897583	0.0459659621119499	0.180766552686691	Cluster 1	B9D2
134616816043854	0.150220856070518	-146836638450623	-0.0802401825785637	0.0522176139056683	Cluster 1	NAE1
0.948221325874329	0.254388779401779	-170557820796967	0.26988285779953	0.233085289597511	Cluster 1	TIGD3
0.800321757793427	0.459310442209244	-173059916496277	0.381497979164124	0.0894689932465553	Cluster 1	FAM169A
110607814788818	0.2401462495327	-16350759267807	0.187611326575279	0.101240195333958	Cluster 1	SLC38A9
113950276374817	0.281211256980896	-160635662078857	-0.0186251178383827	0.204267725348473	Cluster 1	ZNF542P
11400511264801	0.125127196311951	-155532932281494	-0.189202427864075	0.479353427886963	Cluster 1	C12orf56
117108082771301	0.032678384333849	-159500968456268	0.254393219947815	0.136857345700264	Cluster 1	TMEM53
0.863180458545685	0.16221784055233	-172669494152069	0.375353813171387	0.325942873954773	Cluster 1	TOR1B
0.853294193744659	0.471783220767975	-172164738178253	0.140811994671822	0.255757927894592	Cluster 1	ATMIN
0.962297797203064	0.270568877458572	-170037484169006	0.223290577530861	0.244217544794083	Cluster 1	NAPEPLD
0.786466896533966	0.680711805820465	-167879486083984	-0.0908619686961174	0.302478134632111	Cluster 1	SDCCAG3
129273533821106	0.00206570397131145	-151267981529236	0.0170287024229765	0.200850114226341	Cluster 1	CLUHP3
0.904753267765045	0.128689467906952	-166811323165894	0.01662309281528	0.61804735660553	Cluster 1	NDUFB6
0.970727384090424	0.409554094076157	-168138349056244	0.244285374879837	0.0568165853619576	Cluster 1	SNHG12
101618194580078	0.262777835130692	-167454755306244	0.287145912647247	0.10844187438488	Cluster 1	SRSF8
0.820873260498047	0.331757545471191	-174002301692963	0.204507946968079	0.382884234189987	Cluster 1	TECPR2
100636208057404	0.15763883292675	-167296671867371	0.384952306747437	0.124013543128967	Cluster 1	ZFYVE19
0.829826354980469	0.334906727075577	-170245945453644	-0.0106746479868889	0.54840099811554	Cluster 1	C7orf49
0.915745973587036	0.167053028941154	-168557465076447	0.0661522150039673	0.536623418331146	Cluster 1	COA4
0.918046951293945	0.439106911420822	-169241166114807	0.0194420348852873	0.315815776586533	Cluster 1	LSM5
11395503282547	0.140921100974083	-157999491691589	-0.115120388567448	0.414643824100494	Cluster 1	ARHGEF5
103045833110809	0.197733297944069	-165900456905365	0.379664301872253	0.0511485897004604	Cluster 1	A_24_P280926
0.904903054237366	0.417734414339066	-168188142776489	0.417734414339066	-0.0584903731942177	Cluster 1	HMSD
124707865715027	0.125854104757309	-154236483573914	-0.0489115826785564	0.218343570828438	Cluster 1	BSPRY
107370555400848	0.0869662910699844	-157083821296692	-0.174352005124092	0.584518373012543	Cluster 1	C19orf44
0.927214860916138	0.174151360988617	-170974349975586	0.332994252443314	0.275383055210114	Cluster 1	PSMA7
108669471740723	0.323608309030533	-163477265834808	0.203606054186821	0.0208635851740837	Cluster 1	AEBP2
108623719215393	0.0656990706920624	-164187467098236	0.244969204068184	0.244969204068184	Cluster 1	PHYHIPL
10390956401825	0.237520173192024	-166400730609894	0.0939261019229889	0.293465375900269	Cluster 1	TELO2
0.880895793437958	0.166051417589188	-168832957744598	0.0558258518576622	0.585556507110596	Cluster 1	ZNF91
10472172498703	-0.00463121524080634	-164775931835175	0.353017807006836	0.252155423164368	Cluster 1	HES4
101038455963135	0.408689230680466	-164496457576752	0.313786417245865	-0.0878956764936447	Cluster 1	GTF2F2
113072502613068	0.0186849907040596	-161484801769257	0.283024817705154	0.18241323530674	Cluster 1	SNHG9
125569188594818	-0.0381180979311466	-15082094669342	-0.0836524590849876	0.374288111925125	Cluster 1	AK001057
109114634990692	0.461493968963623	-158476078510284	-0.189415216445923	0.221535712480545	Cluster 1	USP46
118399310112	0.280123829841614	-158290886878967	0.11870239675045	8.95167e+09	Cluster 1	THSD1
109751296043396	0.0598189309239388	-163472867012024	0.291592478752136	0.185804262757301	Cluster 1	FAM136A
107679378986359	0.434833884239197	-160974562168121	0.215402275323868	-0.117284312844276	Cluster 1	PPIP5K2
132380735874176	-0.106064409017563	-147714221477509	0.0279858484864235	0.231413394212723	Cluster 1	PCSK1
0.913487434387207	0.138311251997948	-161656880378723	-0.149837747216225	0.714607894420624	Cluster 1	DMXL1
0.856973826885223	0.29254338145256	-173460400104523	0.29254338145256	0.29254338145256	Cluster 1	A_33_P3424826
103361439704895	0.378980815410614	-163697099685669	-0.0917343273758888	0.316110163927078	Cluster 1	SH2D4A
0.854975759983063	0.630607843399048	-168838596343994	0.0930766314268112	0.109725743532181	Cluster 1	TRMT10C
0.872963190078735	0.284225314855576	-172835469245911	0.227162137627602	0.344004034996033	Cluster 1	UCKL1
141080856323242	-0.0853865891695023	-141366028785706	0.0441191382706165	0.0441191382706165	Cluster 1	GLIS3
109924650192261	0.382169961929321	-151826643943787	0.430608838796616	-0.393758833408356	Cluster 1	SPTSSA
107764947414398	0.069438524544239	-161492264270782	0.475205630064011	-0.00737092457711697	Cluster 1	ZDHHC18
109855663776398	0.401447325944901	-157259237766266	0.315875947475433	-0.243287473917007	Cluster 1	PGBD3
11664069890976	-0.011910542845726	-141132473945618	0.682731330394745	-0.425902992486954	Cluster 1	HAUS2
135618019104004	-0.209775939583778	-140265166759491	0.369480639696121	-0.113233260810375	Cluster 1	ANKRD18A
126926553249359	0.146122440695763	-14577921628952	0.368733614683151	-0.326329439878464	Cluster 1	CLCC1
119919764995575	-0.144597634673119	-147568941116333	0.581151902675629	-0.160062536597252	Cluster 1	CLK4
119032740592957	0.235619217157364	-142283606529236	0.50001072883606	-0.503121256828308	Cluster 1	TTL
139757585525513	0.100041605532169	-141140925884247	0.100041605532169	-0.186249852180481	Cluster 1	PLEKHH2
10654331445694	0.0509966053068638	-158056449890137	0.590087473392487	-0.125952661037445	Cluster 1	ENST00000502948
125944972038269	0.268374055624008	-137728917598724	0.390300154685974	-0.540834724903107	Cluster 1	BAIAP2L1
11351158618927	0.023184897378087	-147768521308899	0.647758662700653	-0.328374207019806	Cluster 1	NOM1
138691890239716	-0.150434747338295	-140589582920074	0.26209282875061	-0.0926810875535011	Cluster 1	METTL6
107739758491516	0.179566189646721	-159784626960754	0.483296990394592	-0.142414450645447	Cluster 1	SUPV3L1
0.983498930931091	0.0364270582795143	-163396406173706	0.601164400577545	0.0128736402839422	Cluster 1	HEATR5A
126043140888214	-0.114839874207973	-146702361106873	0.472410470247269	-0.150978416204453	Cluster 1	MRPS28
120935833454132	-0.143253296613693	-143791699409485	0.62191253900528	-0.250100523233414	Cluster 1	RAB15
131719446182251	-0.15259875357151	-144072675704956	0.390943586826324	-0.114812456071377	Cluster 1	MSANTD1
122388231754303	0.0772141516208649	-151089704036713	0.414199590682983	-0.204399019479752	Cluster 1	MSANTD3
120169520378113	0.2165417522192	-143153977394104	0.486048728227615	-0.472745954990387	Cluster 1	AK6
126231408119202	-0.0450221113860607	-140077710151672	0.553005039691925	-0.369519978761673	Cluster 1	SLC27A4
112383341789246	-0.215180158615112	-144163250923157	0.751442432403564	-0.218463197350502	Cluster 1	ENST00000484315
1021111369133	-0.137972012162209	-157553482055664	0.675043821334839	0.0173517595976591	Cluster 1	MRPL13
134865915775299	0.0421325601637363	-147505688667297	0.0421325601637363	0.0421325601637363	Cluster 1	HFM1
123792660236359	0.248029410839081	-149079954624176	0.305344432592392	-0.300500869750977	Cluster 1	PCID2
114909863471985	-0.20370252430439	-14102737903595	0.752606987953186	-0.287729322910309	Cluster 1	CDS1
10391697883606	0.292796850204468	-161124539375305	0.455302089452744	-0.176023319363594	Cluster 1	WWC2
129681575298309	0.249678164720535	-149658274650574	0.0614285357296467	-0.111339703202248	Cluster 1	LRP6
136765658855438	0.206456169486046	-142306756973267	0.083163857460022	-0.234209060668945	Cluster 1	PLK3
0.940991759300232	0.126000732183456	-158398592472076	0.735993266105652	-0.218999847769737	Cluster 1	ERGIC1
116787779331207	-0.194970190525055	-148268008232117	0.622155785560608	-0.112383343279362	Cluster 1	ZNF562
141294229030609	0.0422890298068523	-140031683444977	0.112918615341187	-0.167833179235458	Cluster 1	TIGD2
106362426280975	0.295859843492508	-161652326583862	0.388315886259079	-0.131276816129684	Cluster 1	FEM1B
126098799705505	0.10198301076889	-140877366065979	0.477773159742355	-0.431970506906509	Cluster 1	FAM50A
126630485057831	-0.25649231672287	-13938684463501	0.588301122188568	-0.204245299100876	Cluster 1	LBR
130481350421906	0.175255462527275	-141020858287811	0.336296558380127	-0.40615701675415	Cluster 1	FRG1
110520994663239	0.282711029052734	-158051371574402	0.397971630096436	-0.205378845334053	Cluster 1	C18orf32
121240270137787	0.119330823421478	-146043109893799	0.497188031673431	-0.36849045753479	Cluster 1	ENST00000417653
132563591003418	-0.0184278711676598	-134051895141602	0.488250553607941	-0.454939693212509	Cluster 1	TRIB1
105713129043579	-0.095928005874157	-159480392932892	0.57091349363327	0.0626871436834335	Cluster 1	SOX8
132989454269409	-0.126386895775795	-142516958713531	0.393436521291733	-0.171774581074715	Cluster 1	PLD2
136809086799622	0.0714094564318657	-140209221839905	0.261176258325577	-0.298584312200546	Cluster 1	PTS
133873021602631	0.180307015776634	-146668994426727	0.080459251999855	-0.132806554436684	Cluster 1	C6orf52
112660264968872	-0.153627812862396	-14845107793808	0.68736869096756	-0.175832703709602	Cluster 1	GFER
136539793014526	-0.0452866442501545	-145186805725098	0.15817391872406	-0.0264171697199345	Cluster 1	RAN
112400650978088	0.0891661122441292	-161184763908386	0.359236150979996	0.0394388251006603	Cluster 1	FAM63B
132047581672668	0.0817780569195747	-143402326107025	0.326310575008392	-0.294541239738464	Cluster 1	RSRC1
133944427967072	0.0864304900169373	-143148803710938	0.275977909564972	-0.270364612340927	Cluster 1	NDUFAF6
109440386295319	0.13777981698513	-161833524703979	0.404890984296799	-0.0187392998486757	Cluster 1	GRB10
138215661048889	-0.0500300377607346	-141959428787231	0.228215336799622	-0.140747711062431	Cluster 1	DSTNP2
115610158443451	-0.0444349870085716	-142231559753418	0.698565602302551	-0.387916654348373	Cluster 1	CDK19
128454875946045	-0.119839124381542	-150133693218231	0.279896169900894	0.0567311085760593	Cluster 1	RBM17
141678190231323	0.0593858435750008	-134891092777252	0.220576465129852	-0.347833305597305	Cluster 1	TMF1
0.827041804790497	0.822444438934326	-155740392208099	-0.369955062866211	0.277872800827026	Cluster 1	COMMD1
0.971106767654419	102634179592133	-129456770420074	-0.552248418331146	-0.150632455945015	Cluster 1	NOL9
0.748202860355377	116942977905273	-127158963680267	-0.674447536468506	0.0284044966101646	Cluster 1	DBNDD2
0.720621645450592	103885245323181	-144473302364349	-0.52117383480072	0.206432804465294	Cluster 1	HIBCH
0.824056208133698	0.950192511081696	-146242654323578	-0.495585769414902	0.183763548731804	Cluster 1	ZNF567
0.94074010848999	0.94074010848999	-143569660186768	-0.409211218357086	-0.0365724079310894	Cluster 1	KCNAB3
0.94642972946167	100965523719788	-131646990776062	-0.591119349002838	-0.0484956838190556	Cluster 1	NUFIP2
0.891863226890564	0.761963307857513	-149697017669678	-0.508991897106171	0.352135509252548	Cluster 1	SNORA10
0.77038848400116	106943833827972	-139652848243713	-0.548952162265778	0.105653829872608	Cluster 1	RBPJ
0.946396827697754	0.925528168678284	-134767305850983	-0.645589053630829	0.121337205171585	Cluster 1	CHCHD7
110950195789337	0.844625294208527	-134604072570801	-0.47565820813179	-0.132428377866745	Cluster 1	USP53
0.660966515541077	100321841239929	-159729409217834	-0.0727547258138657	0.00586398830637336	Cluster 1	RBM14
0.680993616580963	0.868258595466614	-161903011798859	-0.246786192059517	0.31656402349472	Cluster 1	LINC01220
0.889355897903442	103769969940186	-140683960914612	-0.354223489761353	-0.165992572903633	Cluster 1	ZBTB8OS
0.816697001457214	0.901429295539856	-155193090438843	-0.304605305194855	0.13840988278389	Cluster 1	PBRM1
0.949773550033569	0.926353335380554	-146851146221161	-0.213773727416992	-0.193841695785522	Cluster 1	NUP88
0.73085343837738	112027549743652	-146023237705231	-0.22829133272171	-0.162605166435242	Cluster 1	ADNP2
0.676900386810303	100842726230621	-146901893615723	-0.522562980651855	0.306254267692566	Cluster 1	SLC2A8
0.642203450202942	126610803604126	-131108212471008	-0.507501423358917	-0.0897279679775238	Cluster 1	CPSF4
0.78624814748764	0.793835759162903	-162521922588348	-0.21118700504303	0.25632232427597	Cluster 1	WDR12
0.580291748046875	0.99440610408783	-153655791282654	-0.414468705654144	0.376328855752945	Cluster 1	EDRF1
0.777644336223602	0.999771952629089	-15342173576355	-0.20011579990387	-0.0430831424891949	Cluster 1	ZNF766
0.680110931396484	0.880484461784363	-161548590660095	-0.247231930494308	0.302122443914413	Cluster 1	IL17RD
104998421669006	0.879499852657318	-136625790596008	-0.503807127475739	-0.0594190210103989	Cluster 1	MRPL42
0.78173840045929	104723978042603	-135493266582489	-0.651734471321106	0.177688926458359	Cluster 1	MSANTD3-TMEFF1
0.659700989723206	111024045944214	-151572501659393	-0.161932364106178	-0.0922839939594269	Cluster 1	ENST00000420550
0.800072610378265	0.851647317409515	-152076625823975	-0.461252212524414	0.330298542976379	Cluster 1	ENST00000580868
0.708941400051117	10135338306427	-146657800674438	-0.506471157073975	0.250573933124542	Cluster 1	FZD1
0.930688083171844	0.884267747402191	-151737666130066	-0.199689343571663	-0.0978898555040359	Cluster 1	TRMT11
101419878005981	0.851248383522034	-147273123264313	-0.215421795845032	-0.17729414999485	Cluster 1	SRSF12
0.71287590265274	119126927852631	-138904047012329	-0.330304503440857	-0.184800192713737	Cluster 1	ATP2C2
106728672981262	0.871818423271179	-131689023971558	-0.605264067649841	-0.0169507898390293	Cluster 1	FAM83F
0.615954518318176	11464329957962	-150596022605896	-0.180644437670708	-0.0757828429341316	Cluster 1	FNBP1L
0.72332638502121	122666811943054	-131938719749451	-0.442718058824539	-0.187889382243156	Cluster 1	B3GALNT1
0.987351596355438	0.952373743057251	-138664579391479	-0.422117918729782	-0.130961626768112	Cluster 1	LYAR
0.841850638389587	108655047416687	-139448523521423	-0.375524520874023	-0.158391416072845	Cluster 1	WDR47
0.632527112960815	111014842987061	-152896535396576	-0.165630146861076	-0.0480800196528435	Cluster 1	EIF2B3
115419590473175	0.841095745563507	-128722703456879	-0.516449391841888	-0.191615268588066	Cluster 1	DPH2
112480318546295	0.833597481250763	-133954107761383	-0.473851561546326	-0.145007997751236	Cluster 1	KIAA0895
112570893764496	0.780923187732697	-138948237895966	-0.429682105779648	-0.0874676629900932	Cluster 1	POLB
0.749887943267822	0.951423764228821	-152074944972992	-0.40924870967865	0.228686407208443	Cluster 1	FAT1
0.968106389045715	0.894963145256042	-135942459106445	-0.630601286888123	0.126956313848495	Cluster 1	COMMD5
0.904274165630341	0.904274165630341	-150979137420654	-0.291643589735031	-0.0071133878082037	Cluster 1	LOC344967
0.852173328399658	10223503112793	-146228015422821	-0.257914781570435	-0.154328718781471	Cluster 1	ZNF286B
0.760667324066162	100230145454407	-154681789875031	-0.0884450227022171	-0.127705872058868	Cluster 1	WRN
107219970226288	0.874395072460175	-135244357585907	-0.497337371110916	-0.0968137606978416	Cluster 1	CCAR1
0.628387689590454	112785863876343	-1417600274086	-0.534105479717255	0.195459455251694	Cluster 1	BU535024
0.831835269927979	0.841478705406189	-157899582386017	-0.273309379816055	0.178991228342056	Cluster 1	PDIK1L
110372519493103	0.84711742401123	-13755669593811	-0.34476563334465	-0.230510070919991	Cluster 1	TSEN15
0.930698990821838	0.918603956699371	-147617661952972	-0.330189436674118	-0.0429368205368519	Cluster 1	PLCG1
116415059566498	0.553413212299347	-126163053512573	-0.794904947280884	0.338971704244614	Cluster 1	PIGV
113070607185364	0.266621738672256	-150173652172089	-0.389244049787521	0.493652731180191	Cluster 1	NCBP1
101844382286072	0.62468034029007	-154187774658203	-0.358871728181839	0.257625311613083	Cluster 1	EIF3B
122280919551849	0.228059336543083	-130106294155121	-0.686761021614075	0.5369553565979	Cluster 1	BAG1
123383450508118	0.345543652772903	-123261153697968	-0.797401487827301	0.450634837150574	Cluster 1	CFAP36
112482452392578	0.67979496717453	-130516028404236	-0.721150517463684	0.221691250801086	Cluster 1	HNRNPA0
11582510471344	0.473532974720001	-151505506038666	-0.315285205841064	0.198556199669838	Cluster 1	DCBLD2
118351018428802	0.621387839317322	-124876224994659	-0.777632772922516	0.221496939659119	Cluster 1	ADAP1
125679063796997	0.447310090065002	-140165746212006	-0.475267231464386	0.172823965549469	Cluster 1	AGGF1
121616184711456	0.462811350822449	-125257074832916	-0.781933665275574	0.355531215667725	Cluster 1	RADIL
105987250804901	0.590394556522369	-150718832015991	-0.422432720661163	0.279354006052017	Cluster 1	FBXL13
124230325222015	0.463481992483139	-140556991100311	-0.482654988765717	0.182439655065536	Cluster 1	MRPL30
129584085941315	0.524708211421967	-136083018779755	-0.439559638500214	-0.0201592184603214	Cluster 1	C2orf47
119394052028656	0.612947940826416	-144128680229187	-0.348120093345642	-0.0174815244972706	Cluster 1	YIPF6
100829517841339	0.664120733737946	-13880980014801	-0.678372502326965	0.394054591655731	Cluster 1	ZMYM1
105904412269592	0.72084778547287	-139308631420135	-0.607712745666504	0.220907151699066	Cluster 1	RUSC1
12553733587265	0.655389130115509	-12164112329483	-0.717165350914001	0.0228140018880367	Cluster 1	NUDT14
138648867607117	0.438392728567123	-119900274276733	-0.667897939682007	0.0420192442834377	Cluster 1	PPIH
1422607421875	0.378778159618378	-119279444217682	-0.639530599117279	0.0309395156800747	Cluster 1	USP14
107298183441162	0.528899192810059	-150229382514954	-0.441667288541794	0.34208008646965	Cluster 1	WDR61
111621105670929	0.410938084125519	-154587864875793	-0.303114593029022	0.321844011545181	Cluster 1	NHP2L1
121911764144897	0.518512487411499	-143601143360138	-0.412802815437317	0.11118420958519	Cluster 1	PTBP2
106519556045532	0.606421649456024	-14591817855835	-0.522051513195038	0.309616088867188	Cluster 1	YTHDF2
124460971355438	0.547911882400513	-13977028131485	-0.441566467285156	0.0467476844787598	Cluster 1	TCFL5
124134147167206	0.625576972961426	-138064277172089	-0.390308380126953	-0.0959673672914505	Cluster 1	EXOSC9
108740961551666	0.541321575641632	-149170207977295	-0.449268966913223	0.312239795923233	Cluster 1	MARS
13402214050293	0.396473199129105	-126332330703735	-0.648140013217926	0.174768730998039	Cluster 1	ENST00000489253
118000328540802	0.76921546459198	-12934547662735	-0.580727100372314	-0.075036883354187	Cluster 1	RABEPK
122512972354889	0.323787569999695	-150555968284607	-0.273242920637131	0.2298853546381	Cluster 1	DHX33
123311734199524	0.343626111745834	-129940855503082	-0.701882660388947	0.424547731876373	Cluster 1	FAM92A1
131567370891571	0.589801013469696	-129002964496613	-0.491535812616348	-0.123909279704094	Cluster 1	NEK3
130943167209625	0.503655612468719	-138398897647858	-0.32462140917778	-0.104476921260357	Cluster 1	ZNF223
120702981948853	0.517292618751526	-128675210475922	-0.730655610561371	0.293085306882858	Cluster 1	JPH1
124458575248718	0.49000671505928	-147079765796661	-0.212085589766502	-0.0517091825604439	Cluster 1	KDM4C
125654745101929	0.668952941894531	-130958127975464	-0.493578910827637	-0.122340202331543	Cluster 1	DACH2
123653829097748	0.499431639909744	-134089601039886	-0.613167524337769	0.218093603849411	Cluster 1	ZNF341
118531036376953	0.50375759601593	-117104268074036	-0.905445754528046	0.387420564889908	Cluster 1	GSS
115192842483521	0.387516260147095	-135706472396851	-0.667660415172577	0.485280364751816	Cluster 1	SPR
0.984032213687897	0.630409955978394	-158859884738922	-0.247744783759117	0.221901372075081	Cluster 1	USP1
135041606426239	0.379495352506638	-139187729358673	-0.30668306350708	-0.0313511341810226	Cluster 1	ENST00000605153
132640326023102	0.340658605098724	-137980496883392	-0.443199902772903	0.155942991375923	Cluster 1	CHMP2A
125664258003235	0.593192160129547	-124744474887848	-0.708268165588379	0.10587814450264	Cluster 1	CHD7
126202404499054	0.537533819675446	-137688946723938	-0.469407647848129	0.0467393845319748	Cluster 1	TRUB1
114675211906433	0.723111569881439	-136861598491669	-0.536398947238922	0.0351513102650642	Cluster 1	NACC1
138503432273865	0.329530119895935	-135020780563354	-0.386690706014633	0.0223340913653374	Cluster 1	RNF111
0.162341058254242	0.747811853885651	-151127076148987	-0.388575315475464	0.989693164825439	Cluster 1	PCDHA3
0.76815927028656	0.657273709774017	-157665288448334	-0.414622038602829	0.565841853618622	Cluster 1	DOHH
0.459650695323944	0.58763325214386	-144923377037048	-0.593489766120911	0.995439529418945	Cluster 1	GDPD5
0.428394675254822	0.905864179134369	-149704670906067	-0.527494192123413	0.690281987190247	Cluster 1	QSOX1
0.6811283826828	0.254866182804108	-146021401882172	-0.512964189052582	103718364238739	Cluster 1	KIAA1549
0.142574325203896	0.48394313454628	-15614447593689	-0.192202001810074	112712919712067	Cluster 1	C9orf72
0.744247257709503	0.526794612407684	-140275132656097	-0.706219851970673	0.837929308414459	Cluster 1	FAM19A5
0.702244579792023	0.702244579792023	-144156420230865	-0.665169477462769	0.702244579792023	Cluster 1	lnc-LSMD1-1
0.480333149433136	0.504260718822479	-16248527765274	-0.258614361286163	0.898873269557953	Cluster 1	TMEM230
0.302240669727325	0.542711794376373	-166267049312592	-0.0987381711602211	0.91645622253418	Cluster 1	FAM27E2
0.798544406890869	0.705412924289703	-143900442123413	-0.661712646484375	0.596759736537933	Cluster 1	TTLL12
0.679532289505005	0.761087834835052	-152131080627441	-0.525931537151337	0.606622278690338	Cluster 1	ZNF404
0.583338618278503	0.328257143497467	-14122611284256	-0.595879077911377	109654450416565	Cluster 1	SUMF1
0.59126079082489	0.628453493118286	-152488172054291	-0.512107670307159	0.817275106906891	Cluster 1	ENST00000392417
0.714805841445923	0.714805841445923	-136194539070129	-0.782472014427185	0.714805841445923	Cluster 1	GYG2P1
0.828748464584351	0.675137341022491	-160747921466827	-0.314270317554474	0.417863756418228	Cluster 1	ZNF283
0.413160502910614	0.918362855911255	-159125471115112	-0.328438878059387	0.588170289993286	Cluster 1	TTC26
0.650494456291199	0.650494456291199	-156449723243713	-0.447617888450623	0.711126208305359	Cluster 1	LRRC70
0.646215617656708	0.646215617656708	-148620009422302	-0.587676405906677	0.781445145606995	Cluster 1	MYBPC2
0.68916529417038	0.845726013183594	-155809688568115	-0.425354599952698	0.448560208082199	Cluster 1	RNF138P1
0.236631229519844	0.406562834978104	-135577511787415	-0.562050521373749	127463150024414	Cluster 1	PPFIA1
0.524951338768005	0.553481161594391	-172157871723175	-0.0301601812243462	0.673306405544281	Cluster 1	ING2
0.527860701084137	0.707888662815094	-164072906970978	-0.269876718521118	0.67485648393631	Cluster 1	GID8
0.695226430892944	0.371091783046722	-170399022102356	-0.0499835275113583	0.687655508518219	Cluster 1	CEP120
0.594967126846313	0.429354071617126	-166531765460968	-0.170901864767075	0.811898350715637	Cluster 1	KRT10
0.574258267879486	0.574258267879486	-173508810997009	0.0123132513836026	0.574258267879486	Cluster 1	DCLK3
0.410020768642426	0.410020768642426	-168631553649902	-0.0385041087865829	0.904778063297272	Cluster 1	MORN3
0.796886384487152	0.281489938497543	-148828148841858	-0.49745124578476	0.90735650062561	Cluster 1	MCMBP
0.968631327152252	0.363998979330063	-14198921918869	-0.630667626857758	0.717929482460022	Cluster 1	PLXNA1
0.987220346927643	0.22673611342907	-153613579273224	-0.369180947542191	0.691360294818878	Cluster 1	MAP2K3
0.576670348644257	0.576670348644257	-173272800445557	0.00271698459982872	0.576670348644257	Cluster 1	A_33_P3378737
0.66165167093277	0.717006027698517	-169381999969482	-0.0968099758028984	0.411972254514694	Cluster 1	BOP1
0.685669243335724	0.685669243335724	-132522594928741	-0.830034673213959	0.783922135829926	Cluster 1	A_33_P3404221
0.639253199100494	0.449198365211487	-168860828876495	-0.123055376112461	0.723212063312531	Cluster 1	MERTK
0.444933950901031	0.933494329452515	-159048652648926	-0.328994065523148	0.541052341461182	Cluster 1	CASP8AP2
0.698135256767273	0.698135256767273	-146226537227631	-0.632140338420868	0.698135256767273	Cluster 1	MAGEA1
0.534691095352173	0.584411323070526	-141090035438538	-0.672439575195313	0.96423751115799	Cluster 1	CEP41
0.593724310398102	0.81281453371048	-164270091056824	-0.242800995707512	0.478963047266006	Cluster 1	TIMM23B
0.354968160390854	0.573170900344849	-161010086536407	-0.259232491254807	0.941194236278534	Cluster 1	AQP4
0.588535904884338	0.588535904884338	-172011840343475	-0.0454893782734871	0.588535904884338	Cluster 1	RNU105B
0.706782639026642	0.345121741294861	-169672119617462	-0.0613833218812943	0.706200122833252	Cluster 1	IPO8
0.676297247409821	0.802376687526703	-159274244308472	-0.364557683467865	0.478626221418381	Cluster 1	CEP192
0.537344574928284	0.534670233726501	-151681554317474	-0.493747413158417	0.938548147678375	Cluster 1	NLK
0.518248558044434	0.741668462753296	-168836438655853	-0.131455510854721	0.559902966022491	Cluster 1	FAM175A
0.634967088699341	0.316265612840652	-171774089336395	0.0280135739594698	0.738494634628296	Cluster 1	CEBPZ
0.629504382610321	0.729118764400482	-166646540164948	-0.197945177555084	0.505787432193756	Cluster 1	MET
0.801015436649323	0.276039808988571	-160545170307159	-0.2673559486866	0.7957524061203	Cluster 1	RASAL3
0.524361133575439	0.419625043869019	-170853650569916	-0.0285741854459047	0.793124556541443	Cluster 1	TMA7
0.459509372711182	0.916147828102112	-154647040367126	-0.435825109481812	0.606638312339783	Cluster 1	BYSL
0.823833644390106	0.646185874938965	-164620769023895	-0.210419669747353	0.386607885360718	Cluster 1	FAM24B
0.507306933403015	0.19305220246315	-157454693317413	-0.212548345327377	108673620223999	Cluster 1	CHAC2
102424204349518	0.274467319250107	-147240161895752	-0.501603007316589	0.675295233726501	Cluster 1	AHSA1
0.659110724925995	112960803508759	-130880105495453	-0.720290958881378	0.240373253822327	Cluster 1	PIGU
0.908209502696991	0.862463235855103	-132876706123352	-0.753892958164215	0.311987370252609	Cluster 1	VDAC3
0.895149230957031	103374564647675	-103999829292297	-101603078842163	0.127134189009666	Cluster 1	STRBP
0.97445684671402	0.919685065746307	-129197263717651	-0.721867322921753	0.119698017835617	Cluster 1	IFT81
100955963134766	0.961233913898468	-114019227027893	-0.86907970905304	0.0384784638881683	Cluster 1	RAB33A
0.992810189723969	0.992810189723969	-115497875213623	-0.833469867706299	0.00282831396907568	Cluster 1	USP49
0.656610906124115	115184390544891	-110912811756134	-0.969108104705811	0.269781440496445	Cluster 1	C2orf49
0.80618953704834	0.905894577503204	-139396357536316	-0.676592290401459	0.358471721410751	Cluster 1	CCDC167
0.851455748081207	0.851455748081207	-131293845176697	-0.807440400123596	0.417467325925827	Cluster 1	STRIP2
100222384929657	0.763496994972229	-134453988075256	-0.718594074249268	0.297413170337677	Cluster 1	CFDP1
0.776549637317657	113883817195892	-102703034877777	-10145457983017	0.126188367605209	Cluster 1	TXNIP
0.964658856391907	100623834133148	-11811283826828	-0.813206136226654	0.023437263444066	Cluster 1	EIF4A2
0.778952419757843	111276519298553	-113684034347534	-0.914868175983429	0.159990891814232	Cluster 1	C15orf41
0.82496452331543	0.759814143180847	-123796808719635	-0.931499063968658	0.584688484668732	Cluster 1	ADCY3
0.952525198459625	0.794575154781342	-136126732826233	-0.709571123123169	0.323738098144531	Cluster 1	ACN9
0.633244156837463	104671478271484	-124770534038544	-0.869272947311401	0.437019258737564	Cluster 1	TMEM216
108177864551544	0.80247950553894	-102044355869293	-105295026302338	0.189135670661926	Cluster 1	CRMP1
0.803532481193542	0.803532481193542	-102174282073975	-115678250789642	0.571460366249084	Cluster 1	MED12L
109065079689026	0.706387102603912	-0.927881002426147	-116697800159454	0.297821074724197	Cluster 1	COPS3
0.883560299873352	0.939380645751953	-102032077312469	-109906768798828	0.296447396278381	Cluster 1	MYCBP
0.708910882472992	111826050281525	-104785537719727	-103976225852966	0.26044625043869	Cluster 1	DARS2
101124715805054	0.95973002910614	-110883045196533	-0.908118426799774	0.0459716580808163	Cluster 1	NAT8L
0.823642551898956	112092196941376	-11404869556427	-0.871701419353485	0.0676238164305687	Cluster 1	RPL7L1
103104388713837	0.90533709526062	-102506923675537	-102631413936615	0.115002438426018	Cluster 1	ENST00000423238
101577591896057	0.621898293495178	-108826220035553	-106407296657562	0.514661014080048	Cluster 1	TRIM37
0.935375332832336	0.902524769306183	-124916636943817	-0.831396579742432	0.242662861943245	Cluster 1	PYCR2
0.983522117137909	0.669477820396423	-128208088874817	-0.845748007297516	0.474828958511353	Cluster 1	FAIM
0.93451052904129	102045357227325	-108298528194427	-0.95190304517746	0.0799242630600929	Cluster 1	INIP
0.85900604724884	0.953355550765991	-124526584148407	-0.850000023841858	0.282904237508774	Cluster 1	ZNF549
0.968110799789429	0.879731178283691	-0.961735248565674	-113994193077087	0.253835141658783	Cluster 1	KRR1
0.516662299633026	117581844329834	-125694608688354	-0.799038469791412	0.363503813743591	Cluster 1	THUMPD3
0.725888609886169	0.725888609886169	-124398291110992	-0.933682858943939	0.725888609886169	Cluster 1	THC2549044
0.998097598552704	0.915743112564087	-125436055660248	-0.762370526790619	0.102890327572823	Cluster 1	BAHD1
0.985946953296661	0.768284380435944	-10698333978653	-10698333978653	0.385435521602631	Cluster 1	MACC1
0.78901731967926	0.850639998912811	-125439214706421	-0.901910066604614	0.516644895076752	Cluster 1	CENPK
0.761529326438904	0.834248125553131	-141417443752289	-0.685664415359497	0.504061460494995	Cluster 1	PRKXP1
0.862987160682678	0.71692568063736	-130427277088165	-0.845688223838806	0.570048093795776	Cluster 1	ALG6
0.972325801849365	0.623079001903534	-118326473236084	-0.974610865116119	0.562470734119415	Cluster 1	ZNF84
0.846165657043457	0.846165657043457	-10514520406723	-111324882507324	0.472369581460953	Cluster 1	GRM2
0.442975848913193	119231688976288	-104465997219086	-104244923591614	0.451816469430923	Cluster 1	ZNF613
0.781940996646881	106491994857788	-0.790804862976074	-12599823474884	0.203926354646683	Cluster 1	AP4B1
0.688602030277252	107926976680756	-0.699308574199677	-134083533287048	0.272272169589996	Cluster 1	THC2680609
0.285902708768845	120951116085052	-0.784144878387451	-124656307697296	0.535294115543365	Cluster 1	TUBG1
0.624502122402191	108329832553864	-0.990089118480682	-113301026821136	0.415298998355865	Cluster 1	POLD2
0.48258051276207	106185138225555	-0.908734321594238	-121554970741272	0.579852163791656	Cluster 1	TMLHE
0.406577616930008	121471893787384	-0.597156226634979	-13717577457428	0.347617447376251	Cluster 1	TMEM218
0.48739555478096	100039172172546	-0.71573531627655	-137378931045532	0.601737320423126	Cluster 1	SMIM7
0.59911847114563	0.727090001106262	-0.939158380031586	-123166632652283	0.844616234302521	Cluster 1	C22orf39
0.386899054050446	107320499420166	-0.710532665252686	-135273122787476	0.603159785270691	Cluster 1	GYLTL1B
0.90896463394165	0.90896463394165	-0.735708951950073	-132235872745514	0.240138292312622	Cluster 1	WDR76
0.793864488601685	0.793864488601685	-0.922726452350616	-124546897411346	0.580466389656067	Cluster 1	LTC4S
0.393770158290863	0.774083495140076	-0.72212278842926	-136849641799927	0.922765493392944	Cluster 1	ARL16
0.701679885387421	0.70585572719574	-0.653560757637024	-144890916347504	0.694934248924255	Cluster 1	HS6ST1
0.256100863218307	127703404426575	-0.927988111972809	-109608864784241	0.490941911935806	Cluster 1	MRPS33
0.371943831443787	119127893447876	-0.653326809406281	-134985601902008	0.439960122108459	Cluster 1	HNRNPDL
0.0934111848473549	109286153316498	-0.707384467124939	-128392207622528	0.8050337433815	Cluster 1	TBC1D16
0.689912676811218	10867817401886	-0.627160549163818	-137753760814667	0.228003636002541	Cluster 1	FUT11
0.0892089083790779	124728107452393	-0.845838069915771	-113989841938019	0.649246513843536	Cluster 1	SPCS1
0.653334558010101	104613983631134	-0.907367050647736	-121511209011078	0.42300483584404	Cluster 1	ENST00000549457
0.71242356300354	0.71242356300354	-0.757673382759094	-137959742546082	0.71242356300354	Cluster 1	AB088847
0.519740581512451	124683940410614	-107718288898468	-0.968118131160736	0.278721034526825	Cluster 1	RRM1
0.122786410152912	117788517475128	-0.728202164173126	-126177835464478	0.689309060573578	Cluster 1	ERCC6L
0.808522164821625	110042822360992	-0.787520408630371	-122643208503723	0.105002149939537	Cluster 1	CKAP5
0.441096812486649	109604823589325	-101411056518555	-110972392559052	0.586689412593842	Cluster 1	EXOSC2
0.631683766841888	112391459941864	-110498070716858	-0.998048484325409	0.347430855035782	Cluster 1	KIF21B
0.751575112342834	110411643981934	-0.917848289012909	-115223753452301	0.214394420385361	Cluster 1	COX15
0.450254410505295	134474849700928	-0.911679089069366	-106119132041931	0.177867516875267	Cluster 1	PARP2
0.796134829521179	0.91175788640976	-0.597775161266327	-143861722946167	0.328499734401703	Cluster 1	C4orf46
0.497508525848389	0.911735117435455	-103227686882019	-113309347629547	0.756126821041107	Cluster 1	CDCA4
0.768430531024933	0.918350279331207	-0.895052433013916	-124780654907227	0.456078171730042	Cluster 1	BCKDK
0.175813391804695	110833525657654	-0.536942839622498	-141600799560547	0.668802201747894	Cluster 1	ZNHIT6
0.756461560726166	0.853703796863556	-0.837334096431732	-130815124511719	0.535320043563843	Cluster 1	HSD11B2
0.308486610651016	122778677940369	-103847742080688	-102189218997955	0.524096131324768	Cluster 1	KLHL2
0.308342218399048	0.819767594337463	-0.945112884044647	-11692099571228	0.986212968826294	Cluster 1	ALKBH2
0.357550650835037	130066442489624	-0.723426938056946	-124847304821014	0.313684821128845	Cluster 1	DACT2
0.306540548801422	126305675506592	-108450710773468	-0.95560497045517	0.47051477432251	Cluster 1	RPA1
0.365702092647552	10484060049057	-0.738488554954529	-1336186170578	0.660566627979279	Cluster 1	ZNF239
0.617505729198456	123132348060608	-0.98971688747406	-104354012012482	0.184427782893181	Cluster 1	SLCO4A1
0.733000695705414	103798449039459	-101978957653046	-110469996929169	0.353504300117493	Cluster 1	C5orf30
0.45781609416008	0.823914587497711	-0.936161577701569	-12157279253006	0.870158791542053	Cluster 1	DACT3
0.0568145252764225	129271566867828	-0.598552048206329	-129347860813141	0.542500495910645	Cluster 1	YTHDC2
0.325658172369003	132437968254089	-0.797941565513611	-118110454082489	0.329008370637894	Cluster 1	KDELC1
0.348078519105911	121977138519287	-0.836130738258362	-120971322059631	0.477994054555893	Cluster 1	AADAT
103936779499054	0.405547112226486	-0.998646438121796	-113373124599457	0.687462747097015	Cluster 1	CHRNA3
0.443005263805389	-0.0724056214094162	-0.653604328632355	-114909040927887	143209505081177	Cluster 1	GPAA1
0.404303044080734	0.260968029499054	-132498157024384	-0.617575407028198	127728581428528	Cluster 1	ETNK2
100359094142914	0.0188154131174088	-0.823552310466766	-117051088809967	0.971656799316406	Cluster 1	CLPSL2
0.274115681648254	0.207355976104736	-0.981203496456146	-0.932131946086884	143186378479004	Cluster 1	GK
103651404380798	-0.130274012684822	-0.754004716873169	-115513491630554	100289952754974	Cluster 1	ABHD6
0.277842849493027	0.118364319205284	-0.893816649913788	-0.973094940185547	14707043170929	Cluster 1	FAM134B
0.373685538768768	0.605436742305756	-0.762728810310364	-130999481678009	109360134601593	Cluster 1	RBM12
105086982250214	0.170548930764198	-0.814095675945282	-123343765735626	0.826114594936371	Cluster 1	PDE4DIP
0.458535075187683	0.345386177301407	-0.974515020847321	-107793641090393	124853014945984	Cluster 1	CEP131
117849516868591	-0.0201761983335018	-0.853544652462006	-111044764518738	0.805673360824585	Cluster 1	GLCE
0.960201501846313	-0.0297479536384344	-110548508167267	-0.871575653553009	104660725593567	Cluster 1	OR7E37P
0.435956329107285	0.698630630970001	-0.987489521503448	-115426671504974	100716936588287	Cluster 1	KRTDAP
0.815918684005737	0.252674371004105	-125208759307861	-0.826368689537048	100986325740814	Cluster 1	RAP1GAP2
102123999595642	0.298191159963608	-133342111110687	-0.731260180473328	0.745250105857849	Cluster 1	ACVR2B
0.568135142326355	-0.210921600461006	-0.582914292812347	-116532707214355	139102780818939	Cluster 1	CHRNA7
11155332326889	-0.0924675539135933	-0.873669683933258	-10678186416626	0.918422639369965	Cluster 1	KAT2A
0.176136150956154	0.176136150956154	-0.953166484832764	-0.893053829669952	149394798278809	Cluster 1	RBM46
0.994833588600159	0.506828427314758	-100250208377838	-115064609050751	0.651486158370972	Cluster 1	PCGF2
0.512117803096771	0.389631152153015	-115657389163971	-0.925153911113739	117997884750366	Cluster 1	TMEM163
0.736465156078339	0.282592952251434	-123081541061401	-0.853400468826294	106515789031982	Cluster 1	EFR3B
117822229862213	0.183668896555901	-105476057529449	-0.995697498321533	0.688566863536835	Cluster 1	BUD31
0.831711649894714	-0.377520352602005	-0.843544721603394	-0.895820498466492	128517389297485	Cluster 1	PRIMA1
0.630856871604919	0.204051628708839	-0.791653096675873	-123256373405457	118930840492249	Cluster 1	DUS2
102205216884613	0.0393099039793015	-127128541469574	-0.706106603145599	0.916029989719391	Cluster 1	MUM1
0.897595107555389	0.24605168402195	-13457418680191	-0.705903232097626	0.907998383045197	Cluster 1	NME4
0.439667582511902	0.187880635261536	-106721615791321	-0.906174302101135	134584224224091	Cluster 1	TSEN54
0.67726194858551	0.0485867336392403	-0.795047163963318	-117048609256744	123968458175659	Cluster 1	DBNDD1
0.788353800773621	-0.236168697476387	-0.973914980888367	-0.858079433441162	127980935573578	Cluster 1	ADCY6
0.958293914794922	0.267931193113327	-0.784235596656799	-129271829128265	0.850728809833527	Cluster 1	DBI
107568109035492	0.249123618006706	-118520522117615	-0.896356582641602	0.756757080554962	Cluster 1	SLX4
0.443944990634918	0.443944990634918	-12433123588562	-0.821497917175293	117692029476166	Cluster 1	C5orf60
0.83566826581955	-0.103175640106201	-108021330833435	-0.841939210891724	118965995311737	Cluster 1	POLR2J
0.752801060676575	0.388233780860901	-101062512397766	-112650096416473	0.996091187000275	Cluster 1	NETO2
110155212879181	0.291624754667282	-124223017692566	-0.83277440071106	0.68182772397995	Cluster 1	CCDC142
0.374216943979263	0.277186512947083	-126177453994751	-0.696008265018463	13063793182373	Cluster 1	STK33
0.795164108276367	0.0342609323561192	-0.791179895401001	-118955910205841	115131390094757	Cluster 1	PRKAB2
110946214199066	0.317378729581833	-107884562015533	-10236759185791	0.675680637359619	Cluster 1	MESP1
0.454573392868042	0.645231544971466	-0.739808797836304	-135577940940857	0.99578332901001	Cluster 1	ZNF433
0.44883531332016	-0.123798295855522	-0.667173385620117	-11094731092453	145160949230194	Cluster 1	GPHN
0.857398331165314	-0.0912084579467773	-0.937856197357178	-100096035003662	117262661457062	Cluster 1	SPATA7
0.801858067512512	0.165392056107521	-0.974127352237701	-108759784698486	109447515010834	Cluster 1	SNTA1
10896692276001	0.229794070124626	-100961136817932	-107484352588654	0.764991521835327	Cluster 1	ZBED5
11217200756073	-0.129085630178452	-0.843831300735474	-107489109039307	0.926087975502014	Cluster 1	UROD
0.892578065395355	-0.20648692548275	-0.900435268878937	-0.971464157104492	118580830097198	Cluster 1	CELF2
0.616824984550476	0.601458668708801	-10095032453537	-115721571445465	0.948435306549072	Cluster 1	PNPLA6
0.260955452919006	0.260955452919006	-0.752742171287537	-116336154937744	139419281482697	Cluster 1	C2orf48
0.937130630016327	-0.143102526664734	-109059178829193	-0.818140089511871	111470365524292	Cluster 1	NFS1
0.621064722537994	0.301735252141953	-131279802322388	-0.733372271060944	112337028980255	Cluster 1	ST3GAL6
0.887708187103271	0.36074236035347	-0.989893734455109	-114626502990723	0.887708187103271	Cluster 1	DOK6
134914600849152	0.315282255411148	-0.387397944927216	-138514816761017	0.1081178560853	Cluster 1	ACOX3
0.787106990814209	0.512893855571747	-0.330209136009216	-161142063140869	0.641628980636597	Cluster 1	SAMD3
113205206394196	0.317001521587372	-0.221833124756813	-15664279460907	0.339207410812378	Cluster 1	MORN4
0.761640250682831	0.441151678562164	-0.409458190202713	-156776547431946	0.774431765079498	Cluster 1	SLC29A2
120731961727142	0.508634030818939	-0.188307106494904	-149913239479065	-0.0285141617059708	Cluster 1	PSD3
136721992492676	0.268629282712936	-0.469432651996613	-134410154819489	0.177685037255287	Cluster 1	GALC
142781472206116	0.226621955633163	-0.571815848350525	-12473486661911	0.164727836847305	Cluster 1	SLC9A6
128508913516998	0.486698091030121	-0.667041540145874	-127917921543121	0.174433499574661	Cluster 1	FBLN1
10185215473175	0.518285691738129	-0.588626325130463	-144825398921967	0.500073134899139	Cluster 1	FAM216A
123494923114777	0.175836369395256	-0.412440091371536	-144138514995575	0.443039536476135	Cluster 1	COMMD3
103330147266388	0.516749024391174	-0.331944108009338	-156120336055756	0.343096941709518	Cluster 1	HSBP1
10987856388092	0.588964402675629	-0.232298582792282	-154401576519012	0.088564321398735	Cluster 1	HSPA4L
114281225204468	0.526390790939331	-0.390513777732849	-148989403247833	0.211204767227173	Cluster 1	RNF44
111103188991547	0.242261722683907	-0.617375731468201	-13816100358963	0.645692110061646	Cluster 1	TAOK3
12765566110611	0.360943347215652	-0.734135746955872	-125577616691589	0.352411895990372	Cluster 1	CTNNBIP1
121999800205231	0.347110003232956	-0.339665412902832	-14862003326416	0.258757650852203	Cluster 1	MYCN
0.970558941364288	0.689963579177856	-0.376047968864441	-154101872444153	0.25654411315918	Cluster 1	CREB1
13239061832428	0.0676912292838097	-0.598749577999115	-128239381313324	0.489546000957489	Cluster 1	SH2B2
127779924869537	0.618363916873932	-0.565276503562927	-128981828689575	-0.0410683527588844	Cluster 1	SENP3
127022981643677	0.0540528856217861	-0.206707939505577	-148517274856567	0.367597907781601	Cluster 1	MRPS7
131398975849152	0.498645007610321	-0.291003614664078	-138628351688385	-0.135347574949265	Cluster 1	SDHD
136823534965515	0.304781138896942	-0.285117328166962	-139773106575012	0.00983190163969994	Cluster 1	ADRA2C
13785834312439	-0.0324252732098103	-0.43050143122673	-132209432125092	0.406437575817108	Cluster 1	DYRK3
133461272716522	0.327894866466522	-0.397779226303101	-139173781871796	0.127009510993958	Cluster 1	ACTR10
128803277015686	0.635369956493378	-0.629887580871582	-124002289772034	-0.0534922033548355	Cluster 1	BBS7
0.991260826587677	0.306728214025497	-0.241120398044586	-160237455368042	0.545505881309509	Cluster 1	SCRIB
110566020011902	0.51056981086731	-0.4913090467453	-14687511920929	0.343830198049545	Cluster 1	IMPDH2
118534398078918	0.647376120090485	-0.750096499919891	-125796449184418	0.175341010093689	Cluster 1	HACE1
133302211761475	0.480734437704086	-0.355747908353806	-136244547367096	-0.0955631956458092	Cluster 1	ZRANB2
139347898960114	0.474287480115891	-0.563110768795013	-122900402545929	-0.0756516084074974	Cluster 1	DOCK1
108493518829346	0.602427124977112	-0.439517587423325	-148655307292938	0.238708391785622	Cluster 1	ARL6
11459596157074	0.631764650344849	-0.86433207988739	-120617508888245	0.292782753705978	Cluster 1	PHPT1
136047959327698	0.464046865701675	-0.469717532396317	-130802619457245	-0.0467827171087265	Cluster 1	WNK3
0.917070388793945	0.810413837432861	-0.547872006893158	-145764970779419	0.278037488460541	Cluster 1	EP400
135412585735321	0.480204313993454	-0.553741097450256	-127636194229126	-0.00422717165201902	Cluster 1	ZNF595
145472812652588	0.0641367733478546	-0.48148712515831	-126358699798584	0.226209133863449	Cluster 1	GNPDA2
0.943050503730774	0.687968850135803	-0.704425871372223	-138845920562744	0.461865693330765	Cluster 1	IFT52
129656076431274	0.601524889469147	-0.553055763244629	-128352832794189	-0.0615015737712383	Cluster 1	RBM18
117078936100006	0.170759454369545	-0.667042255401611	-131900382041931	0.644497334957123	Cluster 1	PLXNB2
0.960419535636902	0.457512885332108	-0.0374274514615536	-166851079463959	0.288005799055099	Cluster 1	PPARGC1A
12597336769104	0.28489676117897	-0.347683638334274	-146296167373657	0.266014844179153	Cluster 1	ATP5C1
109877562522888	0.695300042629242	-0.607639908790588	-137941408157349	0.19297830760479	Cluster 1	TMEM201
115452575683594	0.586786389350891	-0.416267275810242	-14598935842514	0.134848713874817	Cluster 1	PARD6G
140751242637634	0.471188992261887	-0.629382789134979	-118160116672516	-0.0677175149321556	Cluster 1	PLEKHA2
134932899475098	0.440946370363235	-0.538328886032104	-130102682113647	0.0490802451968193	Cluster 1	TMEM68
113548362255096	0.309389710426331	-0.760961353778839	-129117274284363	0.607260763645172	Cluster 1	TPRG1L
102227675914764	0.376010000705719	-0.287882775068283	-158335363864899	0.472949773073196	Cluster 1	N6AMT2
136190450191498	0.00927722826600075	-0.353790581226349	-137541925907135	0.358028173446655	Cluster 1	NFE2
147253179550171	0.235465705394745	-0.556660413742065	-120952451229095	0.0581874586641788	Cluster 1	PRDX4
102978956699371	0.424305319786072	-0.594216465950012	-143907487392426	0.579196512699127	Cluster 1	UFL1
129269981384277	0.388038396835327	-0.657009780406952	-129374706745148	0.270018637180328	Cluster 1	NBPF11
123691642284393	0.574342489242554	-0.370266765356064	-141506135463715	-0.0259307324886322	Cluster 1	PTDSS1
119904351234436	0.60268247127533	-0.862851977348328	-118141067028046	0.242536634206772	Cluster 1	MRTO4
0.867124974727631	116121315956116	-0.168045938014984	-119575428962708	-0.664537906646729	Cluster 1	PNO1
117703688144684	0.735064685344696	0.10314717143774	-113609778881073	-0.879150986671448	Cluster 1	GTF2E1
118666851520538	0.830901563167572	-0.0877708420157433	-109070515632629	-0.83909410238266	Cluster 1	RANBP1
122906196117401	0.621862769126892	0.129557490348816	-123999440670013	-0.740487813949585	Cluster 1	SCFD2
0.98446387052536	104792857170105	-0.0693013668060303	-0.959064066410065	-100402688980103	Cluster 1	LGALS1
103406572341919	104017567634583	-0.172974050045013	-10261777639389	-0.875089585781097	Cluster 1	KATNBL1
113014590740204	0.729467153549194	0.211258575320244	-106512486934662	-100574684143066	Cluster 1	PELO
0.928817927837372	0.984386026859283	0.0402606315910816	-133634924888611	-0.617115318775177	Cluster 1	ZNF207
119873297214508	0.770735025405884	-0.120880044996738	-127483355998993	-0.5737544298172	Cluster 1	THAP3
125713539123535	0.843088746070862	-0.336440205574036	-102358376979828	-0.740200161933899	Cluster 1	WFDC2
0.778226673603058	111285281181335	0.0556284934282303	-133251357078552	-0.614194512367249	Cluster 1	A_33_P3411384
118676495552063	0.83797949552536	-0.0965870767831802	-106692552566528	-0.861231744289398	Cluster 1	PITPNB
113443613052368	0.929122805595398	-0.154409274458885	-0.996510207653046	-0.912639439105988	Cluster 1	TM9SF2
0.901580333709717	111505019664764	-0.159750729799271	-124012446403503	-0.616755366325378	Cluster 1	KLHDC3
116476488113403	0.917205393314362	-0.206152126193047	-0.948197722434998	-0.927620410919189	Cluster 1	NSFL1C
0.93782114982605	103967702388763	-0.0746943950653076	-128580641746521	-0.616997301578522	Cluster 1	PRPSAP2
10068861246109	107329618930817	-0.187433436512947	-0.883783519268036	-100896537303925	Cluster 1	GTF2E2
0.936708331108093	105614078044891	-0.002009212737903	-110815536975861	-0.882684469223022	Cluster 1	TFG
119400131702423	0.699250638484955	0.101150192320347	-120499682426453	-0.789405286312103	Cluster 1	STK11
0.755583822727203	125872433185577	-0.178822189569473	-117094707489014	-0.664538860321045	Cluster 1	EIF3I
103641963005066	0.916030466556549	-0.0371946170926094	-131205499172211	-0.603200495243073	Cluster 1	ZCCHC3
115209209918976	0.610145926475525	0.315293699502945	-118526911735535	-0.892262637615204	Cluster 1	PLGRKT
0.964744448661804	0.835487544536591	0.208961874246597	-139774680137634	-0.611447095870972	Cluster 1	TMEM147
106086993217468	0.923905193805695	-0.0879862830042839	-127573895454407	-0.621049880981445	Cluster 1	CNEP1R1
110642516613007	0.769878506660461	0.190117537975311	-111040365695953	-0.956017553806305	Cluster 1	AKAP7
0.997618854045868	0.777284801006317	0.267981767654419	-136935091018677	-0.673534512519836	Cluster 1	PARL
0.870296001434326	117713868618011	-0.149397313594818	-1078125	-0.819912374019623	Cluster 1	DAZAP2
102901256084442	101247572898865	-0.0978370383381844	-106553721427917	-0.87811404466629	Cluster 1	TMX2
0.865540266036987	111598455905914	0.00340905017219484	-112555634975433	-0.859377503395081	Cluster 1	ZNF175
0.946158468723297	106825053691864	-0.124932713806629	-123018205165863	-0.659294188022614	Cluster 1	NR1H2
11677393913269	0.961966693401337	-0.357899129390717	-0.967337012290955	-0.804470002651215	Cluster 1	DESI2
120027327537537	0.818335831165314	-0.108215227723122	-111822736263275	-0.792166411876678	Cluster 1	IQCK
116622400283813	0.74875670671463	0.0221433956176043	-128681480884552	-0.650309324264526	Cluster 1	BTBD3
0.852362453937531	105205976963043	0.112137503921986	-125406122207642	-0.762498557567596	Cluster 1	HSD17B11
0.840369760990143	116044974327087	-0.0446118675172329	-110414111614227	-0.852066516876221	Cluster 1	NME7
115548372268677	0.885183274745941	-0.297812134027481	-12414573431015	-0.501397550106049	Cluster 1	TMEM131
0.84877473115921	117266726493835	-0.10371370613575	-112444710731506	-0.793281197547913	Cluster 1	FAM3C
116695582866669	0.900201499462128	-0.275831878185272	-11670891046524	-0.624236345291138	Cluster 1	YEATS4
112234938144684	0.982910931110382	-0.326863288879395	-109659969806671	-0.68179726600647	Cluster 1	SNRNP40
111247432231903	0.984342813491821	-0.294759213924408	-110459804534912	-0.697459876537323	Cluster 1	TGS1
121945774555206	0.585428595542908	0.234613195061684	-115274131298065	-0.886758208274841	Cluster 1	SATB2
0.910790801048279	101205170154572	0.0479949824512005	-130307233333588	-0.667765200138092	Cluster 1	ZNF652
103553605079651	103553605079651	-0.23326064646244	-115570104122162	-0.682110488414764	Cluster 1	A_33_P3333187
0.99558424949646	110356056690216	-0.30068051815033	-110334038734436	-0.695123910903931	Cluster 1	UTP3
105024445056915	103161859512329	-0.341428607702255	-118772339820862	-0.552711069583893	Cluster 1	HNRNPH2
0.993715763092041	101166808605194	-0.0857095718383789	-122359454631805	-0.696079671382904	Cluster 1	AGK
0.92416524887085	0.962287187576294	0.0872605666518211	-135054326057434	-0.623169779777527	Cluster 1	THC2756939
0.787706732749939	111733150482178	0.00302949361503124	-134818994998932	-0.559877693653107	Cluster 1	ACSL4
111540710926056	0.989169239997864	-0.256727278232574	-0.877941071987152	-0.969908118247986	Cluster 1	POLR2B
0.898719429969788	104712688922882	0.00966846663504839	-128083848953247	-0.674676299095154	Cluster 1	CTHRC1
0.730684399604797	11899436712265	-0.0223136525601149	-130117809772491	-0.597136378288269	Cluster 1	PLS1
109391641616821	0.980077862739563	-0.323408275842667	-119617140293121	-0.554414510726929	Cluster 1	PAICS
0.992236912250519	101435303688049	-0.051808338612318	-116881191730499	-0.785969734191895	Cluster 1	PGK1
0.997645616531372	104213666915894	-0.170331135392189	-120138812065125	-0.668063104152679	Cluster 1	ZW10
118118441104889	0.932679355144501	-0.351492375135422	-105205011367798	-0.710321366786957	Cluster 1	ARL13B
114849412441254	0.835745990276337	-0.155553936958313	-129265928268433	-0.536026895046234	Cluster 1	FBXO21
117225205898285	0.911965906620026	-0.240883365273476	-105800771713257	-0.785326898097992	Cluster 1	GPRC5B
0.888359427452087	109257662296295	0.0135774202644825	-111529815196991	-0.87921530008316	Cluster 1	DHX37
100641906261444	107849109172821	-0.281186133623123	-114496874809265	-0.65875518321991	Cluster 1	MCU
0.953454613685608	0.840147495269775	-0.014290408231318	-152286088466644	-0.256450831890106	Cluster 1	TEX2
0.713891386985779	124497711658478	-0.311377853155136	-131685888767242	-0.330631762742996	Cluster 1	PLRG1
102095222473145	0.882616221904755	-0.0555252246558666	-140772116184235	-0.440322071313858	Cluster 1	ARHGEF1
0.988213300704956	0.988213300704956	-0.185862794518471	-13476448059082	-0.442918986082077	Cluster 1	GPR171
0.972579836845398	0.968877613544464	-0.39349102973938	-139140903949738	-0.156557351350784	Cluster 1	DUSP12
0.835832118988037	0.978446483612061	-0.350652575492859	-149009048938751	0.026464456692338	Cluster 1	ARMCX5
0.767245233058929	11725115776062	-0.696342051029205	-124565410614014	0.00223941379226744	Cluster 1	SNHG1
0.77001291513443	0.928570091724396	0.155963003635406	-156006157398224	-0.294484347105026	Cluster 1	TRRAP
0.702003061771393	100696837902069	-0.0452611967921257	-157589542865753	-0.0878147706389427	Cluster 1	SMYD5
0.704409658908844	118188309669495	-0.0984748601913452	-139346659183502	-0.394351303577423	Cluster 1	INSIG2
0.75109201669693	115108668804169	-0.365732997655869	-139939916133881	-0.137046530842781	Cluster 1	MPZL1
0.913924396038055	108045268058777	-0.222998753190041	-132085871696472	-0.450519651174545	Cluster 1	RNPEP
101948535442352	0.875754535198212	-0.410611897706985	-142166709899902	-0.0629608556628227	Cluster 1	KALRN
0.734803140163422	104488384723663	-0.0501443892717361	-152435791492462	-0.20518471300602	Cluster 1	ZNF227
0.907758891582489	109808444976807	-0.631061673164368	-124727177619934	-0.127509906888008	Cluster 1	CIRH1A
0.770843684673309	122171485424042	-0.432281792163849	-128467452526093	-0.27560219168663	Cluster 1	EMC1
105418825149536	0.92151290178299	-0.565849304199219	-130720269680023	-0.1026491522789	Cluster 1	PUSL1
0.706426203250885	119272339344025	-0.584536790847778	-131783127784729	0.00321835931390524	Cluster 1	ACTR1B
0.777672648429871	122815942764282	-0.228597551584244	-124590682983398	-0.531327664852142	Cluster 1	GBAS
0.69052392244339	122546052932739	-0.147157862782478	-135099339485168	-0.417833179235458	Cluster 1	FRMD5
111652529239655	0.784566283226013	-0.232728704810143	-142237651348114	-0.245986446738243	Cluster 1	PNKP
0.901714980602264	109537839889526	-0.173261448740959	-129522728919983	-0.528604626655579	Cluster 1	SEC14L2
0.97934490442276	107461094856262	-0.44765442609787	-124789690971375	-0.358404487371445	Cluster 1	ATP6V1B2
0.969681918621063	100203859806061	-0.560515463352203	-131622040271759	-0.0949846729636192	Cluster 1	ACAP2
0.869475960731506	11208564043045	-0.266551822423935	-132607400417328	-0.397706538438797	Cluster 1	CDK2AP1
0.825515270233154	0.957049548625946	-0.260460197925568	-152797472476959	0.00587007123976946	Cluster 1	CKB
0.766697227954865	112991046905518	-0.0993413925170898	-140386867523193	-0.393397688865662	Cluster 1	MEX3B
0.782171905040741	10754486322403	-0.511873841285706	-140228593349457	0.05653927475214	Cluster 1	LOC284513
0.967924058437347	100433146953583	-0.336806237697601	-136711323261261	-0.268336117267609	Cluster 1	BABAM1
0.971642971038818	0.965410768985748	-0.363396674394608	-140068376064301	-0.172973245382309	Cluster 1	ENST00000521313
103835022449493	0.999521851539612	-0.577970445156097	-124135994911194	-0.218541651964188	Cluster 1	SRPK1
0.787840008735657	102275097370148	-0.0222631879150867	-14998596906662	-0.288468092679977	Cluster 1	MRPL11
111845374107361	0.86151534318924	-0.458245694637299	-132612383365631	-0.195599570870399	Cluster 1	FAM96A
0.805385291576385	122562408447266	-0.303596198558807	-122774732112885	-0.499665886163712	Cluster 1	ADSL
0.798595786094666	122692513465881	-0.330237179994583	-124188113212585	-0.453402698040009	Cluster 1	USP8
0.81014084815979	100342845916748	-0.43143567442894	-146421611309052	0.0820825695991516	Cluster 1	CCT5
0.698491811752319	124559092521667	-0.355903625488281	-132924771308899	-0.258931368589401	Cluster 1	TAF11
0.897778868675232	112285208702087	-0.575988233089447	-125049638748169	-0.194146379828453	Cluster 1	OTUB2
0.829402208328247	0.829402208328247	0.018476789817214	-161877083778381	-0.0585103444755077	Cluster 1	AF289611
0.863038957118988	118449318408966	-0.27419126033783	-120650637149811	-0.566834568977356	Cluster 1	SNRPA
107479560375214	0.728583991527557	-0.239054560661316	-150093805789948	-0.0633869618177414	Cluster 1	MAGI1-IT1
0.840993404388428	0.987177193164825	-0.383591175079346	-147317719459534	0.0285977926105261	Cluster 1	XXYLT1
114028084278107	0.795705199241638	-0.371668577194214	-137584662437439	-0.188470810651779	Cluster 1	GMCL1
0.604160308837891	129776179790497	-0.213610082864761	-133404195308685	-0.354270040988922	Cluster 1	EXT2
0.856270849704742	0.987887501716614	-0.471862465143204	-143668985366821	0.064394012093544	Cluster 1	ENPP4
0.924171268939972	0.924171268939972	-0.303079813718796	-148187005519867	-0.0633926019072533	Cluster 1	lnc-PHLPP2-1
0.962066888809204	0.962066888809204	-0.427680224180222	-139871025085449	-0.0977433025836945	Cluster 1	PPFIA4
0.95398074388504	0.864757835865021	-0.187694370746613	-151435422897339	-0.116689950227737	Cluster 1	EARS2
112559080123901	0.871478497982025	-0.334054738283157	-13209810256958	-0.342033505439758	Cluster 1	SUMO3
0.954648792743683	0.928639650344849	-0.258656293153763	-14602575302124	-0.164374694228172	Cluster 1	SCAF8
109827816486359	0.961278796195984	-0.338312089443207	-123071098327637	-0.490533858537674	Cluster 1	TMEM170A
0.685393989086151	11136063337326	-0.317143350839615	-147970652580261	-0.00215045688673854	Cluster 1	FLAD1
0.765990257263184	126504278182983	-0.434389621019363	-121641027927399	-0.380233108997345	Cluster 1	DOLPP1
0.709843397140503	118806529045105	-0.035064447671175	-134873461723328	-0.514109551906586	Cluster 1	NOB1
106894469261169	0.860104858875275	-0.457728832960129	-137818229198456	-0.0931385606527328	Cluster 1	PRPF39
0.729640483856201	129517364501953	-0.384820103645325	-120553135871887	-0.434462696313858	Cluster 1	CNOT8
127750682830811	0.33262237906456	0.340615332126617	-132078349590302	-0.629961013793945	Cluster 1	RNF152
112122929096222	0.399017721414566	0.333229571580887	-154110789299011	-0.312368661165237	Cluster 1	CCSAP
117386496067047	0.614636182785034	0.182906463742256	-135148012638092	-0.619927525520325	Cluster 1	IMPAD1
132451379299164	0.446668058633804	-0.177181899547577	-140705704689026	-0.186942905187607	Cluster 1	CEP170
134776675701141	0.191710472106934	0.0714276283979416	-145513033866882	-0.155774593353271	Cluster 1	GMPS
137594366073608	0.459195286035538	-0.0461567342281342	-127760982513428	-0.511372327804565	Cluster 1	ZBTB39
117340052127838	0.279504060745239	0.128847941756248	-159007477760315	0.00832217745482922	Cluster 1	POLR2I
130530786514282	0.231126248836517	0.231126248836517	-14437792301178	-0.323781102895737	Cluster 1	ZBTB26
132663154602051	0.543863415718079	-0.130873367190361	-132477879524231	-0.414842784404755	Cluster 1	UBA2
113563799858093	0.588292181491852	0.13592192530632	-148501110076904	-0.374840974807739	Cluster 1	TMCC1
100116896629333	0.559417188167572	0.354758620262146	-155958044528961	-0.355764240026474	Cluster 1	SLC4A2
125630497932434	0.397881537675858	-0.0116609949618578	-149739408493042	-0.145131453871727	Cluster 1	CAMSAP2
129869103431702	0.597913563251495	-0.0337181314826012	-126279723644257	-0.600089311599731	Cluster 1	MRPS12
131638336181641	0.621636271476746	-0.147382393479347	-125294315814972	-0.537694096565247	Cluster 1	DHX15
101597321033478	0.57664680480957	0.337013453245163	-153925395011902	-0.39037948846817	Cluster 1	CGGBP1
118830645084381	0.622505903244019	0.204471290111542	-126054680347443	-0.7547367811203	Cluster 1	DPF2
111445236206055	0.683210432529449	0.0346856601536274	-146901500225067	-0.363333493471146	Cluster 1	EMC4
10336902141571	0.645058214664459	0.299868732690811	-14730441570282	-0.505572974681854	Cluster 1	ARV1
107703495025635	0.614588737487793	0.219654142856598	-149764311313629	-0.413634657859802	Cluster 1	DHX29
0.926926493644714	0.726108372211456	0.426032572984695	-140750753879547	-0.671559870243073	Cluster 1	CCNG1
110616850852966	0.60565173625946	0.0938796773552895	-152353012561798	-0.282169878482819	Cluster 1	YDJC
0.929631292819977	0.683030128479004	0.357172906398773	-153335106372833	-0.436483204364777	Cluster 1	ZZZ3
138319826126099	0.273856282234192	-0.0424856804311275	-1401651263237	-0.212917625904083	Cluster 1	BRMS1L
123681271076202	0.58843070268631	0.0658805519342422	-135270345211029	-0.538420557975769	Cluster 1	EPRS
114904570579529	0.713784337043762	-0.0721676349639893	-142531311511993	-0.365349382162094	Cluster 1	ZNF250
134861397743225	0.436280995607376	-0.0169602651149035	-134646880626678	-0.421465933322906	Cluster 1	SEC24C
0.945939660072327	0.673051416873932	0.357019335031509	-152299523353577	-0.453015238046646	Cluster 1	AIFM1
14029495716095	0.47576966881752	-0.115835323929787	-122646224498749	-0.536421716213226	Cluster 1	C12orf43
122748446464539	0.358975231647491	0.307157278060913	-143526542186737	-0.458351612091064	Cluster 1	DPYSL2
138359868526459	0.393100559711456	0.0680288672447205	-125776529312134	-0.586962759494781	Cluster 1	USP3
113199961185455	0.517300426959991	0.179399251937866	-152538251876831	-0.303316742181778	Cluster 1	CRY1
107043838500977	0.670265436172485	0.168219283223152	-148106122016907	-0.427861928939819	Cluster 1	ZNF347
112660908699036	0.731348693370819	-0.169677227735519	-145321536064148	-0.23506523668766	Cluster 1	ERCC8
125955498218536	0.607310891151428	0.0361702144145966	-129255557060242	-0.610480487346649	Cluster 1	KIAA0408
120001864433289	0.224727168679237	0.322185009717941	-153670215606689	-0.210228741168976	Cluster 1	JKAMP
127101516723633	0.265744090080261	0.333742618560791	-141123819351196	-0.459263652563095	Cluster 1	TIMM10B
122321009635925	0.62265819311142	0.0379270911216736	-13543735742569	-0.529421806335449	Cluster 1	ATP1B1
0.922738194465637	0.686193943023682	0.403354525566101	-150129401683807	-0.510992646217346	Cluster 1	TADA1
119513380527496	0.537901818752289	0.0889593958854675	-146533048152924	-0.356664597988129	Cluster 1	CCDC127
114305734634399	0.685669660568237	-0.242497488856316	-146631968021393	-0.119909815490246	Cluster 1	HIST1H2AD
123923516273499	0.253629058599472	0.307871460914612	-148511528968811	-0.315620392560959	Cluster 1	ADIPOR2
121845424175262	0.603489756584167	-0.102489300072193	-143522834777832	-0.284226387739182	Cluster 1	KLHL13
139231526851654	0.182011619210243	-0.0660165846347809	-141991484165192	-0.0883954390883446	Cluster 1	TMEM39B
133067166805267	0.156537443399429	0.156537443399429	-146582734584808	-0.177919253706932	Cluster 1	LOC399715
120597147941589	0.727244794368744	-0.243486866354942	-135958278179169	-0.330146640539169	Cluster 1	AASDHPPT
0.925668835639954	0.789805114269257	0.228431031107903	-150943791866302	-0.434467047452927	Cluster 1	TSR2
140956401824951	0.369453102350235	0.026483703404665	-125347530841827	-0.552025496959686	Cluster 1	SACM1L
13667801618576	0.48171666264534	-0.153082996606827	-13163286447525	-0.37908524274826	Cluster 1	KIAA1468
132560753822327	0.574159920215607	-0.12686812877655	-128982496261597	-0.483074426651001	Cluster 1	DSTN
116380071640015	0.564680635929108	0.243038669228554	-138837051391602	-0.583149433135986	Cluster 1	BCL7A
1150550365448	0.754496276378632	-0.0173639599233866	-134695100784302	-0.540731549263	Cluster 1	TOP2B
126601886749268	0.338918834924698	0.274671584367752	-140907025337219	-0.470539003610611	Cluster 1	PLCG2
128904521465302	0.476513683795929	0.0511696599423885	-138712704181671	-0.429601460695267	Cluster 1	GPI
132556939125061	0.503281116485596	-0.185818985104561	-13716379404068	-0.271393567323685	Cluster 1	SFRP1
0.917531132698059	0.627856254577637	0.335561156272888	-160468363761902	-0.276264876127243	Cluster 1	RRP9
0.941234886646271	0.691180408000946	0.0343375019729137	-162272262573242	-0.0440300852060318	Cluster 1	NKRF
0.960238099098206	0.494040012359619	0.460897624492645	-15850795507431	-0.330096185207367	Cluster 1	BBS2
101143670082092	0.623386383056641	0.192003771662712	-157781970500946	-0.24900721013546	Cluster 1	MARCH6
110906612873077	0.301253527402878	0.246224477887154	-161774122714996	-0.0388029180467129	Cluster 1	SRSF4
0.898170650005341	115572512149811	-117560255527496	-0.22719395160675	-0.651099264621735	Cluster 1	FAM189A2
106044292449951	103280103206635	-114284229278564	-0.315415501594543	-0.634986102581024	Cluster 1	LRRC3
0.892104208469391	107202458381653	-136373460292816	-0.213870286941528	-0.386523902416229	Cluster 1	DAZAP1
108265197277069	102067148685455	-109260618686676	-0.707264125347137	-0.303453058004379	Cluster 1	TMEM158
12066547870636	0.902243733406067	-107348668575287	-0.661802887916565	-0.373609006404877	Cluster 1	MICAL3
102484965324402	109866416454315	-104482293128967	-0.353364139795303	-0.725326836109161	Cluster 1	PPIA
0.846568882465363	110634660720825	-135629630088806	-0.153739094734192	-0.442880094051361	Cluster 1	CLIC4
0.875637412071228	127100694179535	-0.948806762695313	-0.607828974723816	-0.590008616447449	Cluster 1	A_33_P3263274
115488016605377	0.937970876693726	-113281643390656	-0.3344906270504	-0.62554395198822	Cluster 1	IER5
10470130443573	105371725559235	-116366624832153	-0.4567009806633	-0.480363070964813	Cluster 1	SH2D5
0.689270198345184	128576600551605	-127557384967804	-0.349731147289276	-0.349731147289276	Cluster 1	XLOC_l2_008130
0.970927834510803	113032722473145	-110985505580902	-0.663694024085999	-0.327705979347229	Cluster 1	TMEM126A
0.778851866722107	123183286190033	-119241487979889	-0.164858743548393	-0.653411030769348	Cluster 1	TRIM13
0.972058951854706	106342601776123	-123433887958527	-0.600218057632446	-0.200928017497063	Cluster 1	S100PBP
0.774032533168793	127967572212219	-112562572956085	-0.282931178808212	-0.645151436328888	Cluster 1	LHFPL2
103218567371368	104089367389679	-116258537769318	-0.661436975002289	-0.249057054519653	Cluster 1	METTL13
112079536914825	101453268527985	-102835547924042	-0.702368915081024	-0.404603689908981	Cluster 1	NXT1
0.79548043012619	118713796138763	-131754815578461	-0.312258392572403	-0.352811843156815	Cluster 1	TYK2
0.979456961154938	109107255935669	-115475237369537	-0.237153843045235	-0.67862331867218	Cluster 1	ARPC1B
115051317214966	100243604183197	-100665009021759	-0.549738109111786	-0.596560955047607	Cluster 1	PRMT9
102229142189026	10888774394989	-104483103752136	-0.29965615272522	-0.766681611537933	Cluster 1	UFD1L
0.972115278244019	107861971855164	-118942856788635	-0.660769104957581	-0.200537264347076	Cluster 1	PDSS1
117659771442413	0.927381336688995	-112432253360748	-0.413613975048065	-0.566042542457581	Cluster 1	TSR1
0.997133135795593	113698077201843	-106940710544586	-0.568188011646271	-0.496518820524216	Cluster 1	ENST00000534819
114668476581573	100599753856659	-0.993238866329193	-0.49485382437706	-0.664589583873749	Cluster 1	GAR1
0.83062481880188	129351997375488	-100559091567993	-0.565361559391022	-0.553192257881165	Cluster 1	KRTAP12-2
0.841832995414734	118776619434357	-125269615650177	-0.457342863082886	-0.319560199975967	Cluster 1	COMMD4
0.887192964553833	12014936208725	-114295959472656	-0.561591565608978	-0.384135365486145	Cluster 1	SLC4A7
0.901373863220215	114724719524384	-123893237113953	-0.470410406589508	-0.339278340339661	Cluster 1	RRP15
107780861854553	105320739746094	-107301270961761	-0.623977959156036	-0.434025317430496	Cluster 1	ARFGAP3
116460716724396	0.942911446094513	-108805155754089	-0.669569969177246	-0.349897056818008	Cluster 1	MRPL37
0.889117002487183	121165812015533	-111203765869141	-0.583607017993927	-0.405130445957184	Cluster 1	BACE2
0.950101613998413	11484580039978	-108702611923218	-0.299459367990494	-0.712074160575867	Cluster 1	HMGA1
0.972791910171509	119859421253204	-0.891112148761749	-0.681465148925781	-0.598808825016022	Cluster 1	A_33_P3329740
108542501926422	0.910981476306915	-132654440402985	-0.272131234407425	-0.39773091673851	Cluster 1	TUFM
0.991923928260803	105937302112579	-123275971412659	-0.549121141433716	-0.269416064023972	Cluster 1	ABCE1
0.95446366071701	117726826667786	-100684547424316	-0.730693340301514	-0.394193053245544	Cluster 1	SLBP
0.840025663375854	128755056858063	-0.99201774597168	-0.505631804466248	-0.629926681518555	Cluster 1	PVRL2
118161964416504	0.929508984088898	-109048640727997	-0.632329881191254	-0.38831228017807	Cluster 1	ALPK3
10530686378479	107498610019684	-106060874462128	-0.390824437141418	-0.676621615886688	Cluster 1	AKIP1
0.925649046897888	119586658477783	-106404137611389	-0.42441263794899	-0.633061587810516	Cluster 1	LANCL3
110113799571991	0.971644222736359	-118727123737335	-0.298317074775696	-0.587193965911865	Cluster 1	TRAF2
10030210018158	109286236763	-111655330657959	-0.298137187957764	-0.681192874908447	Cluster 1	GDAP2
0.873187661170959	122491765022278	-111600267887115	-0.559590637683868	-0.422512054443359	Cluster 1	CHMP4C
102841150760651	106052565574646	-117094492912292	-0.571219325065613	-0.346772909164429	Cluster 1	SERAC1
0.962637722492218	116723811626434	-105531251430511	-0.437641799449921	-0.636921584606171	Cluster 1	ENST00000493883
0.735143661499023	126262187957764	-126027357578278	-0.318183422088623	-0.419308453798294	Cluster 1	MAEA
0.779204964637756	12371734380722	-12534431219101	-0.374890774488449	-0.388044536113739	Cluster 1	LOC101927285
0.827199041843414	12889838218689	-101911842823029	-0.465211480855942	-0.631852924823761	Cluster 1	ARHGEF15
0.873409390449524	122541773319244	-112162673473358	-0.489089876413345	-0.488110572099686	Cluster 1	A_33_P3403356
0.973581850528717	11703929901123	-10112886428833	-0.471145421266556	-0.661540746688843	Cluster 1	UTP6
0.739441096782684	130439102649689	-116084563732147	-0.526333034038544	-0.3566535115242	Cluster 1	SIRT1
0.997980296611786	103651630878448	-128284132480621	-0.348491936922073	-0.403163343667984	Cluster 1	CCDC112
110029697418213	103098261356354	-106870973110199	-0.630667626857758	-0.431902140378952	Cluster 1	PTPN12
101928603649139	100238251686096	-130110788345337	-0.316692322492599	-0.403868228197098	Cluster 1	RND1
0.730055630207062	128724825382233	-121983194351196	-0.353791832923889	-0.443680077791214	Cluster 1	OIP5-AS1
109983015060425	0.990986585617065	-117774975299835	-0.409741014242172	-0.503325998783112	Cluster 1	ENST00000436601
100974297523499	114586842060089	-0.953761458396912	-0.734195649623871	-0.467654258012772	Cluster 1	CCDC9
0.71485310792923	135206687450409	-108441150188446	-0.457414418458939	-0.525094151496887	Cluster 1	MAPK1
0.974505603313446	115781044960022	-101736092567444	-0.720615446567535	-0.394339710474014	Cluster 1	QTRTD1
103252577781677	112001013755798	-0.986238837242126	-0.698639810085297	-0.467657178640366	Cluster 1	A_33_P3376836
0.92354029417038	119685041904449	-108321976661682	-0.55978924036026	-0.477381736040115	Cluster 1	COMMD2
113690054416656	0.970555603504181	-107711589336395	-0.708172380924225	-0.322167903184891	Cluster 1	WDYHV1
0.799835085868835	117538177967072	-132588505744934	-0.395215153694153	-0.25411668419838	Cluster 1	TRIAP1
112649464607239	100882613658905	-106876361370087	-0.566832661628723	-0.499724507331848	Cluster 1	ENST00000567565
0.908237874507904	117084908485413	-118517339229584	-0.442498385906219	-0.451415181159973	Cluster 1	A_33_P3362567
0.782053112983704	131235718727112	-106675446033478	-0.506475567817688	-0.521180272102356	Cluster 1	DCTPP1
0.936187744140625	120014750957489	-0.873323857784271	-0.879401803016663	-0.383609592914581	Cluster 1	YEATS2
0.902819395065308	115057444572449	-0.998306572437286	-0.919892370700836	-0.135194897651672	Cluster 1	SNRPB
0.797661185264587	129723572731018	-0.82790869474411	-0.944020867347717	-0.322967350482941	Cluster 1	L3MBTL3
0.663216054439545	128780496120453	-0.831817150115967	-109972894191742	-0.0194748546928167	Cluster 1	SRM
0.54928994178772	139288508892059	-116641390323639	-0.607798099517822	-0.167962968349457	Cluster 1	CCP110
0.484628736972809	146878051757813	-10242508649826	-0.716632008552551	-0.212526381015778	Cluster 1	DCP2
0.834754467010498	121004974842072	-0.954005241394043	-0.954005241394043	-0.136793687939644	Cluster 1	ENST00000542775
0.627110660076141	134267199039459	-0.85148811340332	-103540396690369	-0.0828904807567596	Cluster 1	MRPL16
0.923826992511749	107496976852417	-119981575012207	-0.740254640579224	-0.0587264001369476	Cluster 1	ADAT2
0.696329355239868	136390829086304	-0.862980425357819	-0.909620344638824	-0.287636935710907	Cluster 1	UBE2E3
0.950200855731964	117747569084167	-0.86235374212265	-0.921187341213226	-0.344135463237762	Cluster 1	SCOC
0.723921597003937	131262874603271	-112086975574493	-0.654511034488678	-0.261169523000717	Cluster 1	DDX21
0.451740980148315	143674767017365	-0.942111790180206	-0.918327271938324	-0.0280495509505272	Cluster 1	PREP
0.582313418388367	139316284656525	-0.950406849384308	-0.894209563732147	-0.130859911441803	Cluster 1	ALG8
0.953839719295502	106302213668823	-0.997829020023346	-0.981372833251953	-0.0376600362360477	Cluster 1	URB2
0.792309880256653	119683420658112	-113938450813293	-0.799439668655396	-0.050319992005825	Cluster 1	MECR
0.824582278728485	131260931491852	-0.890597820281982	-0.739397168159485	-0.507196545600891	Cluster 1	NFXL1
0.782232522964478	124041140079498	-111040222644806	-0.772669792175293	-0.139571890234947	Cluster 1	RBSN
0.879967391490936	11983904838562	-105304396152496	-0.791028916835785	-0.23428501188755	Cluster 1	GMNN
0.785721361637115	129800176620483	-107830786705017	-0.624477326869965	-0.380937874317169	Cluster 1	DCAF13
0.58552747964859	143522357940674	-1062615275383	-0.546624183654785	-0.411511570215225	Cluster 1	KIAA0753
0.979362189769745	11160786151886	-0.999021410942078	-0.861344456672668	-0.235074952244759	Cluster 1	SPRED1
0.63737565279007	134826123714447	-100922071933746	-0.86285662651062	-0.113559506833553	Cluster 1	PHB
0.553306698799133	141950309276581	-111793172359467	-0.605880975723267	-0.248997032642365	Cluster 1	PAPLN
0.588056683540344	128737103939056	-110443127155304	-0.87533438205719	0.104337960481644	Cluster 1	KIAA1715
0.915138363838196	111819422245026	-0.921798706054688	-102730536460876	-0.0842285305261612	Cluster 1	NOL11
0.811429440975189	117738962173462	-110224831104279	-0.860047161579132	-0.0265235844999552	Cluster 1	ICA1
0.514809548854828	130564832687378	-109740424156189	-0.892824351787567	0.169770643115044	Cluster 1	SMARCD2
0.915820360183716	112839233875275	-109947466850281	-0.813612580299377	-0.131125316023827	Cluster 1	SBK1
0.91064178943634	121085381507874	-101439929008484	-0.73064661026001	-0.376449704170227	Cluster 1	MRPL50
0.785138785839081	124199199676514	-0.889805793762207	-101727402210236	-0.120050989091396	Cluster 1	MFAP1
103394770622253	108208775520325	-0.991939723491669	-0.830653667449951	-0.293442130088806	Cluster 1	SMS
0.760118544101715	130926632881165	-103099584579468	-0.749371767044067	-0.289017230272293	Cluster 1	POP1
0.777764618396759	133660209178925	-0.790621042251587	-0.893545031547546	-0.430200695991516	Cluster 1	FAM3B
0.837724924087524	124777603149414	-0.867949604988098	-0.960001945495605	-0.257549405097961	Cluster 1	NUP155
0.697054922580719	12381706237793	-114765691757202	-0.81437873840332	0.0268100034445524	Cluster 1	MFSD10
0.818734049797058	128137576580048	-0.901877641677856	-0.878836691379547	-0.319395512342453	Cluster 1	NUDT21
0.484688609838486	135710501670837	-0.977388799190521	-0.977388799190521	0.112984016537666	Cluster 1	LINC00239
0.915225982666016	122101521492004	-0.967691957950592	-0.745986998081207	-0.42256224155426	Cluster 1	TBC1D7
0.834798872470856	116559183597565	-0.909880936145782	-105614495277405	-0.0343648493289948	Cluster 1	MANEA
0.790397822856903	122116827964783	-0.998006880283356	-0.9394171833992	-0.0741419792175293	Cluster 1	METTL10
0.785865128040314	1214115858078	-11811318397522	-0.707760989665985	-0.111088156700134	Cluster 1	MLH1
0.674347758293152	141467344760895	-0.852486073970795	-0.780612885951996	-0.455922245979309	Cluster 1	TRIM16L
0.871191442012787	12172189950943	-104508006572723	-0.769598484039307	-0.273731976747513	Cluster 1	SUB1
0.805287420749664	131263399124146	-0.94752448797226	-0.736504256725311	-0.433892726898193	Cluster 1	KBTBD2
0.642720103263855	125161254405975	-111551642417908	-0.875578165054321	0.0967620238661766	Cluster 1	METTL12
0.79581880569458	123209142684937	-101836395263672	-0.893338680267334	-0.116207607090473	Cluster 1	MTERF3
0.538416147232056	13642737865448	-111115384101868	-0.783671021461487	-0.00786508433520794	Cluster 1	NCOA1
0.746265172958374	13643319606781	-0.883772432804108	-0.768466293811798	-0.458358407020569	Cluster 1	MID2
0.718428194522858	13829585313797	-0.928430795669556	-0.689894258975983	-0.483061730861664	Cluster 1	SUV39H2
0.704756379127502	128073501586914	-120793867111206	-0.614193975925446	-0.163358703255653	Cluster 1	FH
0.959940433502197	106112110614777	-107865428924561	-0.886520087718964	-0.0558871440589428	Cluster 1	MIOS
0.913468956947327	122063565254211	-0.873752653598785	-0.873009204864502	-0.387342721223831	Cluster 1	ESCO1
0.810380816459656	118902456760406	-0.8673495054245	-108392417430878	-0.0481316298246384	Cluster 1	CCDC138
0.606676638126373	137770676612854	-108555424213409	-0.724634945392609	-0.174194291234016	Cluster 1	SMARCAD1
0.698316693305969	119388377666473	-103649127483368	-0.996432662010193	0.140723541378975	Cluster 1	ZNF654
0.814362585544586	12612783908844	-0.819041669368744	-100621521472931	-0.250384032726288	Cluster 1	C11orf73
0.817900240421295	12991669178009	-0.89692884683609	-0.827272295951843	-0.392866015434265	Cluster 1	TMEM126B
0.649492800235748	122447645664215	-0.989212036132813	-1037726521492	0.152969226241112	Cluster 1	ASAP3
0.625276505947113	135113406181335	-116636216640472	-0.622941732406616	-0.187106758356094	Cluster 1	SLC39A10
0.91992723941803	11458123922348	-111850321292877	-0.739296555519104	-0.207939863204956	Cluster 1	ZNF146
0.546821057796478	14052482843399	-0.857711553573608	-0.98977655172348	-0.104581229388714	Cluster 1	ZNF565
0.553850591182709	139026534557343	-113816440105438	-0.667753934860229	-0.138197600841522	Cluster 1	KITLG
0.542160749435425	142914366722107	-10581339597702	-0.708599746227264	-0.204570680856705	Cluster 1	DLG3
0.516819477081299	140468060970306	-0.905915558338165	-0.967890560626984	-0.0476939752697945	Cluster 1	NDUFS6
0.746406316757202	120709240436554	-0.978688657283783	-101316475868225	0.0383546017110348	Cluster 1	TEX10
146206915378571	0.561189711093903	-0.700368583202362	-0.963011384010315	-0.359878867864609	Cluster 1	P4HA1
123505187034607	0.776262164115906	-0.490818113088608	-124769413471222	-0.272801727056503	Cluster 1	MGC72080
134065389633179	0.577932417392731	-0.560820758342743	-124118053913116	-0.116585053503513	Cluster 1	FAM221A
147634780406952	0.448902010917664	-0.665074825286865	-106743121147156	-0.192743763327599	Cluster 1	STX6
121444749832153	0.835622131824493	-0.506028532981873	-12071967124939	-0.33684441447258	Cluster 1	TMEM206
144524800777435	0.597456097602844	-0.727168679237366	-0.940799057483673	-0.374736279249191	Cluster 1	TNFAIP8
12312126159668	0.895568609237671	-0.416675180196762	-100707709789276	-0.703029036521912	Cluster 1	EIF4E
118013775348663	0.908184945583344	-0.664113521575928	-11166056394577	-0.307603567838669	Cluster 1	ZNF189
128126633167267	0.817329585552216	-0.430371910333633	-107246398925781	-0.595759928226471	Cluster 1	TOMM22
142807197570801	0.596252918243408	-0.572081029415131	-106027019023895	-0.3919737637043	Cluster 1	MYEF2
133610653877258	0.733402490615845	-0.600055634975433	-107912969589233	-0.390323728322983	Cluster 1	LSM7
130252814292908	0.729402840137482	-0.32427129149437	-117646670341492	-0.53119307756424	Cluster 1	UBE4A
132771182060242	0.748367011547089	-0.419996291399002	-10824294090271	-0.573653161525726	Cluster 1	TBPL1
134227705001831	0.65588515996933	-0.364438146352768	-120465350151062	-0.429070562124252	Cluster 1	UNC50
128529179096222	0.821172773838043	-0.550335288047791	-106096220016479	-0.495167076587677	Cluster 1	RELT
137750220298767	0.558155179023743	-0.593147337436676	-11898877620697	-0.152622327208519	Cluster 1	ATP5G3
141568624973297	0.6762375831604	-0.550544619560242	-0.924817383289337	-0.616561949253082	Cluster 1	MESDC2
123854863643646	0.819160163402557	-0.367560386657715	-118534803390503	-0.504800319671631	Cluster 1	UBE2M
149315094947815	0.431241095066071	-0.388817757368088	-112440860271454	-0.411165654659271	Cluster 1	TATDN2
133153891563416	0.616328954696655	-0.39456570148468	-126913809776306	-0.284164100885391	Cluster 1	ZNHIT3
13782479763031	0.666019201278687	-0.578531324863434	-108497714996338	-0.380758553743362	Cluster 1	UBE2G1
136630737781525	0.655866682529449	-0.450289726257324	-114985966682434	-0.422024786472321	Cluster 1	INO80C
143013763427734	0.645800650119781	-0.573500990867615	-0.95132577419281	-0.5511115193367	Cluster 1	CHMP4A
136424589157104	0.719509780406952	-0.569064021110535	-103135275840759	-0.483338832855225	Cluster 1	RAB8B
117282557487488	0.936054170131683	-0.4065001308918	-111002600193024	-0.592353582382202	Cluster 1	BCAS2
133962881565094	0.697140693664551	-0.329850673675537	-113076972961426	-0.576149106025696	Cluster 1	NCK1
143069899082184	0.575384974479675	-0.506751000881195	-109696781635284	-0.402365148067474	Cluster 1	METTL18
137406504154205	0.639581203460693	-0.680827617645264	-108542740345001	-0.247391194105148	Cluster 1	RFESD
140878915786743	0.645207524299622	-0.376801073551178	-0.997576892375946	-0.679618716239929	Cluster 1	UFSP2
123245394229889	0.750581502914429	-0.299222767353058	-129497241973877	-0.388840287923813	Cluster 1	ORC3
144794130325317	0.590602099895477	-0.538126349449158	-101426291465759	-0.486154079437256	Cluster 1	MGAT2
130612409114838	0.821940183639526	-0.684404492378235	-0.954174637794495	-0.489485114812851	Cluster 1	EXOC2
146491575241089	0.531631648540497	-0.407579660415649	-106174695491791	-0.527220845222473	Cluster 1	GFPT2
137886321544647	0.656558096408844	-0.604616105556488	-108856821060181	-0.342237114906311	Cluster 1	ANO10
146777486801147	0.571240484714508	-0.535899221897125	-0.977891981601715	-0.525224149227142	Cluster 1	PAQR5
141617405414581	0.61067396402359	-0.4368756711483	-108365714550018	-0.506315112113953	Cluster 1	C19orf52
142758858203888	0.641225755214691	-0.560877859592438	-0.976791381835938	-0.531145095825195	Cluster 1	FGD6
141345119476318	0.509103536605835	-0.652020215988159	-114059376716614	-0.129940822720528	Cluster 1	lnc-GOLGA8J-3
124705290794373	0.74057537317276	-0.564860939979553	-124298775196075	-0.179779604077339	Cluster 1	CHN1
138660800457001	0.703214466571808	-0.512096762657166	-0.983741521835327	-0.593984186649323	Cluster 1	RBM8A
131646907329559	0.805944502353668	-0.602325975894928	-0.982791244983673	-0.537296414375305	Cluster 1	ACTL6A
139045059680939	0.714008688926697	-0.613777220249176	-0.931149959564209	-0.559532046318054	Cluster 1	GSKIP
134113764762878	0.641650974750519	-0.288038909435272	-121519207954407	-0.479557603597641	Cluster 1	RNF4
146261620521545	0.484988898038864	-0.577763795852661	-110533463954926	-0.264506697654724	Cluster 1	FBXO28
131878662109375	0.765477895736694	-0.417146980762482	-106934821605682	-0.597769379615784	Cluster 1	SKIV2L2
121776020526886	0.868742048740387	-0.380020290613174	-113775074481964	-0.568731129169464	Cluster 1	WDR70
137328290939331	0.721863865852356	-0.561049580574036	-0.992329597473145	-0.541767537593842	Cluster 1	DUS4L
147418665885925	0.554003417491913	-0.438419908285141	-0.973710656166077	-0.616059541702271	Cluster 1	MBTPS1
143845188617706	0.620288252830505	-0.630813837051392	-0.967621982097626	-0.460304379463196	Cluster 1	POLR2K
137169194221497	0.663138747215271	-0.467729896306992	-112416338920593	-0.44293749332428	Cluster 1	VBP1
121644866466522	0.908627450466156	-0.469925940036774	-105567300319672	-0.599477171897888	Cluster 1	NOP2
130032455921173	0.768105208873749	-0.675224781036377	-107918059825897	-0.314024299383163	Cluster 1	MRPL39
13116158246994	0.617247521877289	-0.399791777133942	-129829883575439	-0.230772823095322	Cluster 1	GATC
130921649932861	0.813040018081665	-0.702285587787628	-0.958535730838776	-0.461435109376907	Cluster 1	ENOPH1
129204571247101	0.691639006137848	-0.182916730642319	-121455919742584	-0.586208820343018	Cluster 1	LCMT2
134121477603912	0.715333342552185	-0.450940549373627	-111673521995544	-0.488872289657593	Cluster 1	FASTKD3
139507699012756	0.509532392024994	-102411317825317	-0.863150179386139	-0.0173461250960827	Cluster 1	PIGB
122392666339874	0.709692299365997	-101250874996185	-0.984456062316895	0.0633459240198135	Cluster 1	B4GALNT4
131716477870941	0.714536011219025	-108362007141113	-0.729827642440796	-0.218252941966057	Cluster 1	RYK
125402390956879	0.864705085754395	-0.966700494289398	-0.778022289276123	-0.374006181955338	Cluster 1	NSUN3
107735085487366	0.867915451526642	-0.665020763874054	-128210055828094	0.00185510364826769	Cluster 1	ZNF35
141600513458252	0.583795189857483	-0.8177849650383	-0.969663262367249	-0.21235217154026	Cluster 1	THAP1
135775470733643	0.678627490997314	-0.929568946361542	-0.884579420089722	-0.222233846783638	Cluster 1	NAA15
131075549125671	0.629601955413818	-0.739566683769226	-115609920024872	-0.0446915850043297	Cluster 1	ATP5G1
139687430858612	0.551276803016663	-0.88965517282486	-0.972611665725708	-0.0858843177556992	Cluster 1	ALG9
132536447048187	0.602963507175446	-111273753643036	-0.800901710987091	-0.0146886669099331	Cluster 1	RNGTT
124518275260925	0.862950563430786	-0.905229866504669	-0.885974645614624	-0.316928893327713	Cluster 1	ZSCAN20
118049883842468	0.718155801296234	-10128014087677	-10228146314621	0.136961326003075	Cluster 1	FXN
114621019363403	0.710152268409729	-0.855913460254669	-1189009308815	0.188560381531715	Cluster 1	IMPDH1
110857450962067	0.752629220485687	-0.839352309703827	-121021437644958	0.188363000750542	Cluster 1	LOC729680
125629997253418	0.864958643913269	-0.804328560829163	-0.940830111503601	-0.376099914312363	Cluster 1	ILF2
134469294548035	0.697260856628418	-0.809041142463684	-0.997929573059082	-0.234983116388321	Cluster 1	CCDC23
10951179265976	0.958045601844788	-110941731929779	-0.793377459049225	-0.150368869304657	Cluster 1	ZSWIM4
135570728778839	0.686493933200836	-0.837089121341705	-0.965817630290985	-0.239294528961182	Cluster 1	XPO1
130170917510986	0.733167231082916	-0.788651585578918	-105294346809387	-0.193281456828117	Cluster 1	TCERG1
136466479301453	0.716114819049835	-0.948764026165009	-0.770930647850037	-0.361084908246994	Cluster 1	HCFC1
116588640213013	0.880712866783142	-0.753347218036652	-112687146663666	-0.166380539536476	Cluster 1	MEST
138525938987732	0.686567068099976	-0.788553535938263	-0.928403496742249	-0.354869425296783	Cluster 1	TRIM36
134573781490326	0.609415352344513	-0.9513099193573	-0.954006433486938	-0.0498368628323078	Cluster 1	FAM57A
108495819568634	0.921386361122131	-0.991433560848236	-0.995282351970673	-0.0196286924183369	Cluster 1	C16orf91
124081707000732	0.779594838619232	-0.841564357280731	-106351959705353	-0.115327879786491	Cluster 1	STRA13
12448605298996	0.603241860866547	-0.80915892124176	-118729710578918	0.148353576660156	Cluster 1	SMAD2
134729146957397	0.577327489852905	-10279541015625	-0.891505658626556	-0.0051591913215816	Cluster 1	PSEN1
133303344249725	0.610795259475708	-0.77834677696228	-111422622203827	-0.0512557402253151	Cluster 1	GOT1
122643530368805	0.759968101978302	-0.959351539611816	-0.998568058013916	-0.028483871370554	Cluster 1	ATP6V0D1
128067982196808	0.753394365310669	-104774188995361	-0.815708577632904	-0.17062371969223	Cluster 1	PACRGL
132806491851807	0.638868093490601	-102567493915558	-0.878733575344086	-0.0625244975090027	Cluster 1	DDX46
129461050033569	0.774386882781982	-100157630443573	-0.808901011943817	-0.258520066738129	Cluster 1	GRPEL1
121443545818329	0.89327484369278	-0.769078493118286	-10155508518219	-0.323080956935883	Cluster 1	EED
10442281961441	0.982343673706055	-0.84992527961731	-110308861732483	-0.0735580399632454	Cluster 1	ARG2
134809124469757	0.564333379268646	-113358175754547	-0.760818779468536	-0.0180240925401449	Cluster 1	SAAL1
124660789966583	0.674734175205231	-113354885578156	-0.838565230369568	0.0507720857858658	Cluster 1	SGTA
133861637115479	0.773377954959869	-0.794759035110474	-0.89398604631424	-0.423249244689941	Cluster 1	GLO1
14143089056015	0.610834896564484	-0.804514229297638	-0.952659487724304	-0.267970055341721	Cluster 1	LAMB3
109583258628845	0.839699387550354	-0.756268084049225	-123258721828461	0.0533232800662518	Cluster 1	STK32C
12100031375885	0.883074283599854	-0.861941576004028	-0.972836196422577	-0.258299678564072	Cluster 1	TSSC1
11860259771347	0.770441770553589	-0.815693020820618	-115507674217224	0.014301965944469	Cluster 1	CECR5
129663407802582	0.764913082122803	-0.726401150226593	-106423532962799	-0.270910650491714	Cluster 1	COL6A2
119457316398621	0.926605105400085	-0.757291793823242	-10066077709198	-0.357278645038605	Cluster 1	SLC36A1
126380777359009	0.644617795944214	-0.689555168151855	-122949516773224	0.010624723508954	Cluster 1	COPS4
122086584568024	0.913304388523102	-0.82583487033844	-0.916358232498169	-0.39197713136673	Cluster 1	TMEM123
109293222427368	0.957373321056366	-0.933520376682281	-10021665096283	-0.114618614315987	Cluster 1	ILKAP
129305410385132	0.769091844558716	-100809240341187	-0.814032018184662	-0.240021571516991	Cluster 1	DDX47
11315997838974	0.838501989841461	-0.968032240867615	-103826761245728	0.0361980199813843	Cluster 1	ZNF180
117337870597839	0.871609032154083	-110100662708282	-0.792704105377197	-0.151276960968971	Cluster 1	CHCHD3
11396199464798	0.837374091148376	-109150493144989	-0.899166703224182	0.0136776249855757	Cluster 1	SRF
124149191379547	0.874040246009827	-0.947019279003143	-0.824251115322113	-0.344261735677719	Cluster 1	NUDT5
133324837684631	0.631029307842255	-0.974560499191284	-0.933443069458008	-0.0562740750610828	Cluster 1	VCPKMT
127808344364166	0.831343233585358	-0.91771274805069	-0.843933165073395	-0.347780704498291	Cluster 1	UCHL3
117325258255005	0.83374434709549	-0.851495206356049	-1095299243927	-0.0602024532854557	Cluster 1	MTPAP
136303770542145	0.633899867534637	-0.974728763103485	-0.876992106437683	-0.145216733217239	Cluster 1	LINC01137
107529354095459	0.857517123222351	-0.864621639251709	-116271352767944	0.0945243984460831	Cluster 1	PPIE
123506295681	0.590964198112488	-0.859584927558899	-116126585006714	0.194823607802391	Cluster 1	GSTM3
0.833462536334991	13067364692688	-0.811368525028229	-0.832590341567993	-0.496240139007568	Cluster 1	A_33_P3219454
0.827070772647858	127992856502533	-0.678494393825531	-102815449237823	-0.400350421667099	Cluster 1	BMP2K
0.86153519153595	120508074760437	-0.521344304084778	-118482840061188	-0.36044317483902	Cluster 1	LOC254896
0.981031358242035	118876445293427	-0.532125234603882	-0.830597758293152	-0.807072818279266	Cluster 1	EIF4A1
0.985188722610474	111220455169678	-0.437530785799026	-116414618492126	-0.49571630358696	Cluster 1	TRMT12
114047062397003	103456568717957	-0.650205314159393	-0.910196840763092	-0.614634215831757	Cluster 1	PEX3
104617893695831	111476194858551	-0.703152537345886	-0.958914458751678	-0.498873859643936	Cluster 1	ST8SIA4
104498887062073	107906472682953	-0.459198236465454	-110342824459076	-0.561427175998688	Cluster 1	PGAM1
0.831698894500732	130396962165833	-0.804117500782013	-0.859193861484528	-0.47235706448555	Cluster 1	GFM2
0.871571660041809	1258171916008	-0.490757822990417	-101104700565338	-0.627938687801361	Cluster 1	CRHBP
0.812884569168091	132729244232178	-0.530676603317261	-0.82277524471283	-0.786725163459778	Cluster 1	TARS
116112160682678	100660622119904	-0.604953348636627	-0.94176197052002	-0.621012449264526	Cluster 1	LY6E
0.982308745384216	114923298358917	-0.435135871171951	-105567991733551	-0.640725910663605	Cluster 1	NME1
0.681032955646515	135459625720978	-0.462294340133667	-114011883735657	-0.433216005563736	Cluster 1	ITGA9
104671061038971	105936503410339	-0.488935381174088	-115172719955444	-0.465413123369217	Cluster 1	IL17RB
0.91631031036377	117719113826752	-0.41474524140358	-115040183067322	-0.528354346752167	Cluster 1	METAP2
104681849479675	109279894828796	-0.78271746635437	-0.975709140300751	-0.381190866231918	Cluster 1	QTRT1
0.824643015861511	124348938465118	-0.569233655929565	-115338146686554	-0.345517307519913	Cluster 1	TBC1D8
0.913646042346954	125734198093414	-0.67686653137207	-0.817751705646515	-0.676369726657867	Cluster 1	PLAUR
0.784390568733215	135862171649933	-0.739807605743408	-0.761064946651459	-0.642139673233032	Cluster 1	LRRTM4
0.954492449760437	120183277130127	-0.618006646633148	-0.968405544757843	-0.569912910461426	Cluster 1	KLHL18
0.882203042507172	125592911243439	-0.490213215351105	-0.975999534130096	-0.671919465065002	Cluster 1	EHD4
0.721767008304596	135081827640533	-0.633726000785828	-104925954341888	-0.389599740505219	Cluster 1	KIAA1804
0.792534291744232	128574478626251	-0.500411808490753	-112322771549225	-0.45463964343071	Cluster 1	PDS5A
0.657812058925629	139613592624664	-0.49786451458931	-106046068668365	-0.49562269449234	Cluster 1	THUMPD2
110264241695404	101061415672302	-0.407585948705673	-111934626102448	-0.586324393749237	Cluster 1	OGFOD1
111734974384308	102258133888245	-0.596811294555664	-105357384681702	-0.489546000957489	Cluster 1	TP53BP2
112363016605377	0.988839745521545	-0.672252357006073	-108795022964478	-0.352267295122147	Cluster 1	TUBB3
0.929056704044342	122367298603058	-0.72578501701355	-0.930990934371948	-0.495953768491745	Cluster 1	NOC2L
0.899080514907837	120311164855957	-0.713489651679993	-106236064434052	-0.326341897249222	Cluster 1	MTFP1
108896803855896	0.999758422374725	-0.480860441923141	-11852388381958	-0.422627180814743	Cluster 1	YARS2
109655261039734	106943213939667	-0.476968377828598	-0.844128847122192	-0.844887554645538	Cluster 1	TRIM27
0.995327770709991	109915375709534	-0.55856317281723	-11614488363266	-0.374469488859177	Cluster 1	ENST00000399149
0.902753710746765	126268112659454	-0.628998219966888	-0.853993833065033	-0.682442724704742	Cluster 1	GFM1
103722417354584	104956197738647	-0.750667929649353	-10961229801178	-0.239995181560516	Cluster 1	TBC1D23
0.999431610107422	115268981456757	-0.668382048606873	-0.991836667060852	-0.491902619600296	Cluster 1	DCUN1D4
100896298885345	109897410869598	-0.692179203033447	-109060096740723	-0.325156956911087	Cluster 1	RRP1B
109964025020599	107156705856323	-0.698519110679626	-0.923695385456085	-0.548992812633514	Cluster 1	DKC1
0.752997398376465	135472011566162	-0.662296533584595	-0.961949408054352	-0.483471661806107	Cluster 1	HEATR1
100736212730408	115481567382813	-0.832673609256744	-0.857736706733704	-0.471767514944077	Cluster 1	TMEM33
0.651375412940979	140734791755676	-0.483815908432007	-103325581550598	-0.541651666164398	Cluster 1	CYBA
0.763911008834839	136153519153595	-0.589009046554565	-0.901280164718628	-0.635156989097595	Cluster 1	HARS2
109928393363953	102403295040131	-0.720569849014282	-104768323898315	-0.355063796043396	Cluster 1	TBP
0.978346705436707	117053544521332	-0.431800723075867	-0.936155676841736	-0.780925810337067	Cluster 1	WDR36
105775511264801	106445932388306	-0.672612071037292	-107480108737946	-0.374801278114319	Cluster 1	NBPF14
101966202259064	111850762367249	-0.738051176071167	-100365817546844	-0.396460294723511	Cluster 1	CSE1L
0.954646587371826	120146048069	-0.466537624597549	-0.853814482688904	-0.835754930973053	Cluster 1	BTBD10
10545060634613	107408857345581	-0.892309308052063	-0.913044631481171	-0.323240637779236	Cluster 1	IMP4
0.971085727214813	119178855419159	-0.66719776391983	-0.938830077648163	-0.556846380233765	Cluster 1	lnc-COL9A1-1
0.866271495819092	127440059185028	-0.49244698882103	-0.935130298137665	-0.713094830513	Cluster 1	ACTL10
0.995558202266693	114270973205566	-0.741443336009979	-0.996557176113129	-0.400267392396927	Cluster 1	SEC61A1
109515941143036	10228019952774	-0.482883304357529	-112133622169495	-0.513741910457611	Cluster 1	KIAA0196
0.673091292381287	139065647125244	-0.611628949642181	-102987515926361	-0.422243684530258	Cluster 1	TASP1
116682291030884	0.940176427364349	-0.56443327665329	-112217652797699	-0.420389533042908	Cluster 1	TIMP3
124205732345581	0.914044380187988	-0.704415798187256	-0.915472805500031	-0.536213040351868	Cluster 1	LONRF1
110915946960449	107848107814789	-0.780723869800568	-0.64260321855545	-0.764313519001007	Cluster 1	NEDD4
109072470664978	109733390808105	-0.740683138370514	-0.652559041976929	-0.794816493988037	Cluster 1	C18orf25
134585547447205	0.804536104202271	-0.716797173023224	-0.716797173023224	-0.716797173023224	Cluster 1	A_33_P3348509
106621980667114	110503101348877	-0.888635039329529	-0.519124209880829	-0.763491630554199	Cluster 1	CMTM3
127911329269409	0.877257883548737	-0.648634493350983	-0.889747440814972	-0.617989182472229	Cluster 1	PARVA
129132735729218	0.869352638721466	-0.807310342788696	-0.609064519405365	-0.74430513381958	Cluster 1	PAQR3
120310175418854	0.948280572891235	-0.963236331939697	-0.693169891834259	-0.494976162910461	Cluster 1	ETF1
124847972393036	0.918044447898865	-0.854940176010132	-0.716799676418304	-0.594784319400787	Cluster 1	HSPB1
130803322792053	0.853366911411285	-0.767992913722992	-0.686478316783905	-0.706928908824921	Cluster 1	A_33_P3390086
110721552371979	107346570491791	-0.581667065620422	-0.749579727649689	-0.849434375762939	Cluster 1	MRPL19
114618992805481	102495813369751	-0.856149256229401	-0.519465506076813	-0.795533359050751	Cluster 1	SPIB
139883089065552	0.727230370044708	-0.645296514034271	-0.711501121520996	-0.769263684749603	Cluster 1	PAIP2
126928198337555	0.895286798477173	-0.590897977352142	-0.788304924964905	-0.78536593914032	Cluster 1	STARD3NL
117823278903961	0.990364789962769	-0.791415691375732	-0.85635769367218	-0.520824193954468	Cluster 1	PPID
127721095085144	0.856799721717834	-0.962750494480133	-0.69006335735321	-0.481196880340576	Cluster 1	RPL22L1
10901985168457	106959295272827	-0.960556089878082	-0.712947487831116	-0.486287921667099	Cluster 1	LZTS1
127080094814301	0.847757577896118	-101924908161163	-0.657503426074982	-0.441806018352509	Cluster 1	A_33_P3306327
142296731472015	0.688412547111511	-0.761405766010284	-0.603229165077209	-0.746744930744171	Cluster 1	GATAD2A
111343383789063	104164218902588	-0.939900696277618	-0.771153688430786	-0.444021642208099	Cluster 1	TEX41
132018101215363	0.82546079158783	-0.879763662815094	-0.649197816848755	-0.616680264472961	Cluster 1	MEG3
127023005485535	0.901969969272614	-0.733111381530762	-0.723101913928986	-0.715986788272858	Cluster 1	LGALS9C
11569584608078	102961158752441	-0.659086942672729	-0.750532567501068	-0.776950597763062	Cluster 1	DYNC1I2
113634133338928	101831018924713	-0.855319440364838	-0.868834257125854	-0.430497795343399	Cluster 1	SEC23IP
105630874633789	11297562122345	-0.796249389648438	-0.758374333381653	-0.631441175937653	Cluster 1	NLN
130323433876038	0.859692215919495	-0.766379594802856	-0.698273479938507	-0.698273479938507	Cluster 1	CSGALNACT1
109832489490509	106938552856445	-0.956929802894592	-0.63173246383667	-0.579048037528992	Cluster 1	SCP2
134885346889496	0.784600555896759	-0.858122289180756	-0.549953520298004	-0.725378215312958	Cluster 1	RHOV
121334171295166	0.945485770702362	-0.499830216169357	-0.892316699028015	-0.766680598258972	Cluster 1	ZDHHC13
128294622898102	0.882648587226868	-0.808204054832458	-0.662393689155579	-0.694997131824493	Cluster 1	MTX1
132731330394745	0.792201101779938	-0.961040496826172	-0.668755173683167	-0.489718705415726	Cluster 1	TRPC6
138815951347351	0.745411396026611	-0.711190283298492	-0.711190283298492	-0.711190283298492	Cluster 1	LRP1B
135208380222321	0.796054720878601	-0.716046154499054	-0.716046154499054	-0.716046154499054	Cluster 1	BNC1
120621478557587	0.956716239452362	-0.586053848266602	-0.935084700584412	-0.641792416572571	Cluster 1	A_32_P102252
12831084728241	0.869171380996704	-0.538537085056305	-0.75178724527359	-0.861955583095551	Cluster 1	LTN1
141696834564209	0.694395184516907	-0.727420389652252	-0.584207534790039	-0.79973566532135	Cluster 1	NCOA7
109572947025299	109414994716644	-0.708154857158661	-0.702289581298828	-0.779434978961945	Cluster 1	SEC61G
130311989784241	0.819243907928467	-0.848727107048035	-0.859646916389465	-0.413989782333374	Cluster 1	DDX18
136761486530304	0.765174686908722	-0.655122518539429	-0.631125390529633	-0.846541583538055	Cluster 1	AAGAB
129291570186615	0.871019065380096	-0.784314811229706	-0.727686941623688	-0.651933014392853	Cluster 1	MTMR12
111917412281036	105880486965179	-0.820795714855194	-0.552689611911774	-0.804493725299835	Cluster 1	LIF
125709807872772	0.899179875850677	-0.769658386707306	-0.862792730331421	-0.523826837539673	Cluster 1	MPHOSPH6
122085309028625	0.891048729419708	-105061054229736	-0.686526834964752	-0.37476447224617	Cluster 1	SRGAP1
10430828332901	11424046754837	-0.810015082359314	-0.736742854118347	-0.638729512691498	Cluster 1	TSN
11044237613678	107146370410919	-0.90708339214325	-0.681738436222076	-0.587065696716309	Cluster 1	A_33_P3239102
131680965423584	0.843139886856079	-0.719983160495758	-0.719983160495758	-0.719983160495758	Cluster 1	CGA
109107863903046	109922766685486	-0.767331123352051	-0.714603304862976	-0.708371937274933	Cluster 1	KHDRBS1
138884472846985	0.734192907810211	-0.570869386196136	-0.804068028926849	-0.748100221157074	Cluster 1	NEMF
125614929199219	0.898209393024445	-0.931360065937042	-0.614187121391296	-0.608811497688293	Cluster 1	DPM1
120342123508453	0.942854166030884	-0.931367576122284	-0.776801347732544	-0.438106566667557	Cluster 1	PTK7
115605175495148	100166881084442	-0.947312474250793	-0.728206217288971	-0.482201904058456	Cluster 1	CCT6A
12358033657074	0.890062749385834	-0.992136359214783	-0.73052966594696	-0.403200030326843	Cluster 1	A_33_P3233953
142574429512024	0.689075291156769	-0.697268843650818	-0.736340343952179	-0.681210339069366	Cluster 1	FRMD6
117019057273865	0.99632602930069	-0.50201004743576	-0.850738823413849	-0.813767671585083	Cluster 1	XPOT
126843214035034	0.883123517036438	-0.578456103801727	-0.926621794700623	-0.646477699279785	Cluster 1	MYO6
134134757518768	0.796904802322388	-0.878772437572479	-0.616632640361786	-0.642847299575806	Cluster 1	INTS9
11743723154068	0.969745218753815	-0.803565263748169	-0.931222796440125	-0.409329563379288	Cluster 1	PIGW
11757378578186	0.988681674003601	-0.936147034168243	-0.682879865169525	-0.545392572879791	Cluster 1	ANAPC13
11559761762619	101526856422424	-0.898556292057037	-0.724881112575531	-0.547807335853577	Cluster 1	NDUFAF4
137158894538879	0.768547832965851	-0.742234647274017	-0.706042766571045	-0.691859304904938	Cluster 1	EFNA1
142491006851196	0.688445091247559	-0.650183081626892	-0.766943097114563	-0.696229040622711	Cluster 1	OSBPL11
120252192020416	0.941104352474213	-0.982930958271027	-0.699728548526764	-0.460966765880585	Cluster 1	STOML1
108738327026367	108893013000488	-0.88335245847702	-0.734920740127563	-0.558040142059326	Cluster 1	HSPA9
104691588878632	114271724224091	-0.729877710342407	-0.729877710342407	-0.729877710342407	Cluster 1	ARL14
107625353336334	107625353336334	-0.921683132648468	-0.810851514339447	-0.419972389936447	Cluster 1	NKD1
115021002292633	101242053508759	-0.472005426883698	-0.837388634681702	-0.853236556053162	Cluster 1	RFWD2
127090167999268	0.895907759666443	-0.638681411743164	-0.821755290031433	-0.706372797489166	Cluster 1	ARPC1A
141169786453247	0.709720969200134	-0.73478502035141	-0.660762906074524	-0.725870907306671	Cluster 1	CCL2
134136760234833	0.800035297870636	-0.594447672367096	-0.70008373260498	-0.846871435642242	Cluster 1	ACTR3
118530225753784	0.961070358753204	-0.886385977268219	-0.844398319721222	-0.415588349103928	Cluster 1	MAK16
116525280475616	102285933494568	-0.729370713233948	-0.729370713233948	-0.729370713233948	Cluster 1	MICALCL
112306940555573	104450368881226	-0.887138307094574	-0.783319354057312	-0.497115403413773	Cluster 1	FOXI2
129616761207581	0.866809904575348	-0.781477987766266	-0.733246922492981	-0.648252546787262	Cluster 1	ERO1L
119400203227997	0.95782470703125	-0.899099826812744	-0.805092632770538	-0.447634220123291	Cluster 1	DDX1
120206332206726	0.958124697208405	-0.95321124792099	-0.599442005157471	-0.607534766197205	Cluster 1	MTHFD2
0.567891776561737	143271911144257	-0.832467496395111	-0.230848610401154	-0.937294781208038	Cluster 1	ADAM17
0.958079099655151	113975548744202	-100161445140839	-0.248977199196815	-0.847243010997772	Cluster 1	COL4A1
0.852101981639862	108388733863831	-0.781906247138977	0.0639652237296104	-12180483341217	Cluster 1	LSR
108264422416687	107299172878265	-0.717438161373138	-0.466466575860977	-0.971731245517731	Cluster 1	PLEKHB2
0.853534340858459	130878973007202	-0.720774710178375	-0.720774710178375	-0.720774710178375	Cluster 1	HCG26
104259264469147	112377536296844	-0.613389074802399	-0.592083156108856	-0.960895836353302	Cluster 1	SLC36A4
0.911651015281677	122635364532471	-0.83300107717514	-0.408021420240402	-0.896982133388519	Cluster 1	MFAP3
0.634611904621124	141318345069885	-0.552476286888123	-0.450203031301498	-104511606693268	Cluster 1	SHQ1
0.953102469444275	117504990100861	-0.45774918794632	-0.604771792888641	-106563138961792	Cluster 1	RNF146
0.99962991476059	118174064159393	-0.764864325523376	-0.618903160095215	-0.797603011131287	Cluster 1	TRMT112
0.741203904151917	130924582481384	-0.764814853668213	-0.239629045128822	-104600584506989	Cluster 1	ABHD11
0.86861777305603	128290688991547	-0.904355764389038	-0.57842630147934	-0.668742597103119	Cluster 1	BEX2
0.845344543457031	130798375606537	-0.655726075172424	-0.641125738620758	-0.856476604938507	Cluster 1	C14orf142
0.908516883850098	117973065376282	-0.710134208202362	-0.283505231142044	-109460806846619	Cluster 1	FAM89A
0.761131823062897	125651502609253	-0.939244508743286	-0.104349203407764	-0.974053084850311	Cluster 1	TAX1BP3
0.819140315055847	12804924249649	-0.876088619232178	-0.317419618368149	-0.906124532222748	Cluster 1	PSMD11
0.575348079204559	139475965499878	-0.568238019943237	-0.243711486458778	-115815818309784	Cluster 1	MYL12A
0.627983152866364	143676543235779	-0.918973505496979	-0.430708765983582	-0.715066313743591	Cluster 1	CBX3
0.810546636581421	124118852615356	-0.767881512641907	-0.201084792613983	-108276879787445	Cluster 1	SLC30A5
0.879573464393616	128459167480469	-0.635273873806	-0.720584094524384	-0.80830717086792	Cluster 1	SEP15
0.842323780059814	119156301021576	-105351221561432	-0.115879148244858	-0.864495456218719	Cluster 1	PLAU
0.620428502559662	128059422969818	-0.601992905139923	-0.029429417103529	-126960051059723	Cluster 1	RYBP
0.757040977478027	126559340953827	-107767271995544	-0.142854332923889	-0.802107334136963	Cluster 1	VPS26A
0.920470833778381	125132977962494	-0.802930176258087	-0.632921516895294	-0.735948860645294	Cluster 1	TLR2
0.818111956119537	133577215671539	-0.717961370944977	-0.717961370944977	-0.717961370944977	Cluster 1	SYTL4
0.797212600708008	132967877388	-0.742434978485107	-0.483857423067093	-0.90059906244278	Cluster 1	PMAIP1
0.879633724689484	118108105659485	-0.577919363975525	-0.295325994491577	-118746948242188	Cluster 1	HBEGF
0.985753238201141	101878213882446	-114123773574829	-0.0345918014645576	-0.828705906867981	Cluster 1	OSBPL5
0.922803461551666	0.860184967517853	-134574639797211	0.282323986291885	-0.719566106796265	Cluster 1	PERP
100332844257355	100332844257355	-119509601593018	-0.0673323720693588	-0.744228422641754	Cluster 1	F8
0.973212718963623	0.865988910198212	-1205073595047	0.252874046564102	-0.887002050876617	Cluster 1	MYZAP
117993068695068	0.772432148456573	-119538629055023	0.0059965462423861	-0.762973129749298	Cluster 1	FBXO22
104185330867767	0.975567162036896	-125437319278717	-0.159895777702332	-0.603151500225067	Cluster 1	RPE
0.784482836723328	109185469150543	-124297392368317	0.156013071537018	-0.789376735687256	Cluster 1	SF3A3
118510556221008	0.714666545391083	-108701395988464	0.128826186060905	-0.941584289073944	Cluster 1	TAX1BP1
0.99683552980423	0.987769544124603	-0.926284492015839	0.0242862310260534	-108260679244995	Cluster 1	TSPAN15
107639253139496	0.733500421047211	-130942618846893	0.231184259057045	-0.73165100812912	Cluster 1	RNF38
0.951432049274445	0.942939221858978	-123137521743774	0.15305121243	-0.816047191619873	Cluster 1	ASXL2
0.800533473491669	112524878978729	-133892297744751	-0.040403239428997	-0.546456098556519	Cluster 1	DDX10
0.669489026069641	101006722450256	-137312138080597	0.394110172986984	-0.700545132160187	Cluster 1	BLOC1S2
0.824643492698669	10862044095993	-131416189670563	0.0445012636482716	-0.641187369823456	Cluster 1	SRRD
102157962322235	0.92178750038147	-0.930801451206207	0.0968949720263481	-11094605922699	Cluster 1	LOC100131262
11039274930954	0.839814126491547	-132468271255493	-0.0549168474972248	-0.564142048358917	Cluster 1	CCT4
102486026287079	0.763360142707825	-126114463806152	0.301064729690552	-0.828140616416931	Cluster 1	SLC30A3
117808794975281	0.601796865463257	-124696350097656	0.259385764598846	-0.792307078838348	Cluster 1	STX3
104210412502289	0.940385580062866	-131250977516174	-0.131796300411224	-0.538183569908142	Cluster 1	SEPSECS
0.82672905921936	101667582988739	-126540172100067	0.218247890472412	-0.796250939369202	Cluster 1	TWF1
103834450244904	0.771944522857666	-112946438789368	0.299310922622681	-0.980135560035706	Cluster 1	IQGAP1
0.974885642528534	109624886512756	-107947862148285	-0.186901018023491	-0.804754793643951	Cluster 1	MORF4L1
0.847754895687103	11149297952652	-123306858539581	-0.0101142833009362	-0.719501793384552	Cluster 1	SNN
106604206562042	0.832049071788788	-122628748416901	0.134102359414101	-0.805905938148499	Cluster 1	MIDN
101592326164246	10118852853775	-10597767829895	-0.0643023550510406	-0.903729259967804	Cluster 1	RPP38
100679206848145	100155472755432	-104910707473755	-0.0199668388813734	-0.939272820949554	Cluster 1	TRMT10A
0.846409916877747	103638935089111	-133089292049408	0.102141320705414	-0.654047727584839	Cluster 1	TMEM87A
0.980002403259277	0.82773369550705	-110276615619659	0.314548701047897	-101951861381531	Cluster 1	TROVE2
112002921104431	0.730471611022949	-122917103767395	0.193348482251167	-0.814678251743317	Cluster 1	SLC4A11
0.866750061511993	10371173620224	-13745082616806	0.0034141403157264	-0.532773375511169	Cluster 1	UCHL5
0.699566125869751	11266713142395	-131338286399841	0.182169556617737	-0.695024132728577	Cluster 1	PARD6B
0.812746167182922	0.940347492694855	-137862086296082	0.304942399263382	-0.679415166378021	Cluster 1	DDX39A
0.808566629886627	109537267684937	-128510367870331	0.0800745412707329	-0.698910117149353	Cluster 1	SWAP70
105633819103241	0.923690974712372	-116028690338135	0.00767535762861371	-0.82741767168045	Cluster 1	FBXO38
119826996326447	0.755752444267273	-117515552043915	0.00342779629863799	-0.782294750213623	Cluster 1	TXNL1
0.611021637916565	116827964782715	-131098449230194	0.23137055337429	-0.699687480926514	Cluster 1	CDK17
0.665322363376617	116887414455414	-112795579433441	0.225415363907814	-0.931656002998352	Cluster 1	F11R
108431458473206	0.831731617450714	-114632225036621	0.126113727688789	-0.895837604999542	Cluster 1	FUT2
115368676185608	0.755265414714813	-112265992164612	0.121192216873169	-0.907484471797943	Cluster 1	REL
113837587833405	0.675481200218201	-11219836473465	0.266286313533783	-0.958159685134888	Cluster 1	IL32
101815950870514	0.767381608486176	-111080682277679	0.338262796401978	-101299703121185	Cluster 1	S100A3
0.947736501693726	101721608638763	-113718295097351	0.0504859685897827	-0.878255665302277	Cluster 1	RAD50
118305456638336	0.68903774023056	-110297906398773	0.169193431735039	-0.938306748867035	Cluster 1	AKT1
0.809145450592041	0.969080448150635	-108570218086243	0.356455385684967	-104897904396057	Cluster 1	PRDX1
119725096225739	0.62280148267746	-125655543804169	0.187832534313202	-0.75132954120636	Cluster 1	NDUFS5
111551094055176	0.842229604721069	-119479060173035	0.0233174059540033	-0.786267340183258	Cluster 1	ATP6V1D
0.972107946872711	0.989638686180115	-132018315792084	-0.0688531920313835	-0.572710275650024	Cluster 1	HDAC2
128700768947601	0.624898374080658	-106098866462708	0.0569240935146809	-0.907841384410858	Cluster 1	CNTNAP1
120820319652557	0.83249044418335	-10091427564621	-0.130556613206863	-0.90099424123764	Cluster 1	ARL8B
129926240444183	0.736451029777527	-0.933733761310577	-0.169860690832138	-0.932118952274323	Cluster 1	C12orf49
145450139045715	0.574152767658234	-0.830187737941742	-0.327754110097885	-0.870712280273438	Cluster 1	GPR126
127689385414124	0.792411386966705	-0.916652262210846	-0.232037037611008	-0.920615971088409	Cluster 1	KLHL25
116379523277283	0.964947164058685	-0.799644708633423	-0.354891270399094	-0.974206447601318	Cluster 1	CHMP2B
141066265106201	0.669557631015778	-0.860550761222839	-0.413138151168823	-0.806531310081482	Cluster 1	MICB
132424354553223	0.7452791929245	-0.899323046207428	-0.270876705646515	-0.899323046207428	Cluster 1	GPR183
109035050868988	1028235912323	-0.903623938560486	-0.291836351156235	-0.92312616109848	Cluster 1	WNT4
126218140125275	0.844960629940033	-0.813448786735535	-0.335061937570572	-0.958631336688995	Cluster 1	BZW2
142990279197693	0.575998485088348	-101112163066864	-0.266691327095032	-0.728088319301605	Cluster 1	CDC37
137674152851105	0.616687715053558	-0.677524507045746	-0.211053863167763	-110485100746155	Cluster 1	CAST
135103797912598	0.650791823863983	-103303873538971	-0.156737685203552	-0.812053322792053	Cluster 1	SFT2D1
130861437320709	0.755486369132996	-0.948090612888336	-0.24563193321228	-0.870378136634827	Cluster 1	AMN1
122155010700226	0.726899862289429	-108569097518921	0.0315083675086498	-0.894267380237579	Cluster 1	FGD5
127000045776367	0.788898169994354	-0.976323544979095	-0.205470129847527	-0.877104878425598	Cluster 1	TRMT6
118016338348389	0.964625060558319	-0.829615354537964	-0.408979445695877	-0.906193733215332	Cluster 1	SP100
10327113866806	0.998323559761047	-0.861316621303558	-0.0794530436396599	-109026527404785	Cluster 1	TMCO1
130726194381714	0.644259750843048	-105044138431549	-0.0224071070551872	-0.878673136234283	Cluster 1	ZNF469
118902671337128	0.895548522472382	-0.809420645236969	-0.240061819553375	-103509271144867	Cluster 1	RFX7
107864320278168	0.967084050178528	-102471947669983	-0.104302816092968	-0.916705012321472	Cluster 1	KIAA0020
124305748939514	0.697618186473846	-0.7536501288414	-0.00375288398936391	-118327271938324	Cluster 1	CA13
143885481357574	0.650229930877686	-0.746856808662415	-0.515687584877014	-0.826540350914001	Cluster 1	PPP1R14B
122704780101776	0.730164587497711	-105182862281799	0.019012376666069	-0.924396216869354	Cluster 1	PIK3C3
123360311985016	0.824859082698822	-0.826310992240906	-0.194209322333336	-103794205188751	Cluster 1	ZHX1
0.980166792869568	0.969228208065033	-0.732062101364136	0.0328182354569435	-125015103816986	Cluster 1	YWHAG
10744366645813	102155733108521	-0.812341272830963	-0.242936909198761	-104071593284607	Cluster 1	TCEAL6
116112971305847	0.720502614974976	-0.630162954330444	0.0643597170710564	-131582903862	Cluster 1	SLK
128095817565918	0.803263366222382	-103968834877014	-0.313176363706589	-0.731356799602509	Cluster 1	KREMEN2
118214023113251	0.965939521789551	-0.89129912853241	-0.421820074319839	-0.834960520267487	Cluster 1	LRG1
131095480918884	0.796568930149078	-0.959237337112427	-0.390488117933273	-0.757798254489899	Cluster 1	MFI2
130410623550415	0.793112516403198	-0.756909251213074	-0.354597121477127	-0.985712349414825	Cluster 1	KIF19
122480249404907	0.893723666667938	-0.993405103683472	-0.360924333333969	-0.764196753501892	Cluster 1	AMOTL2
126190328598022	0.885459363460541	-0.770119607448578	-0.486040025949478	-0.891202986240387	Cluster 1	DR1
136142575740814	0.739051520824432	-0.756316542625427	-0.42215621471405	-0.922004520893097	Cluster 1	A_33_P3283167
129554069042206	0.844635725021362	-0.852677881717682	-0.482072293758392	-0.805426239967346	Cluster 1	MMP25
128876614570618	0.737887322902679	-111090838909149	-0.192173197865486	-0.723571836948395	Cluster 1	SPPL2A
117830586433411	0.88918137550354	-0.957052171230316	-0.175434783101082	-0.93500030040741	Cluster 1	VPS8
123026263713837	0.751992344856262	-0.814452707767487	-0.0473627299070358	-112043952941895	Cluster 1	GPX2
115658020973206	0.907317042350769	-0.804404735565186	-0.183164685964584	-107632780075073	Cluster 1	XLOC_l2_010433
140375161170959	0.69486528635025	-0.701772809028625	-0.500215590000153	-0.896628558635712	Cluster 1	TANC1
126597201824188	0.842829823493958	-101769971847534	-0.378237038850784	-0.712865114212036	Cluster 1	EIF2AK3
135478258132935	0.66970306634903	-0.900001049041748	-0.192223981022835	-0.932260632514954	Cluster 1	ACOT9
12445992231369	0.843174338340759	-107939851284027	-0.321816205978394	-0.686558783054352	Cluster 1	TMEM43
120571660995483	0.923210918903351	-0.840559840202332	-0.363610655069351	-0.924757063388824	Cluster 1	MYC
137474679946899	0.278410583734512	-0.798323094844818	-114500617980957	0.290171980857849	Cluster 1	BCL2L11
142734432220459	-0.0311707239598036	-0.885838389396667	-0.978626608848572	0.468291431665421	Cluster 1	SCAMP1
123068058490753	0.337188690900803	-0.998965322971344	-106290280818939	0.493998855352402	Cluster 1	SNHG15
154397010803223	0.330216646194458	-0.757937371730804	-0.951594948768616	-0.164654463529587	Cluster 1	CKLF
16027147769928	0.0322135351598263	-0.677960813045502	-0.984815359115601	0.0278478804975748	Cluster 1	BAD
152810990810394	0.195952266454697	-0.951545238494873	-0.845961213111877	0.0734443441033363	Cluster 1	RCL1
142023169994354	0.192743420600891	-0.679740369319916	-119059300422668	0.257358282804489	Cluster 1	NFIB
145239794254303	0.362595826387405	-103235077857971	-0.831236898899078	0.0485939532518387	Cluster 1	LYPLA1
158931052684784	0.0787265971302986	-0.725272119045258	-0.970116794109344	0.0273518301546574	Cluster 1	GREB1
156355285644531	0.0918615534901619	-0.682042896747589	-103802740573883	0.0646558627486229	Cluster 1	HMGCR
160250103473663	0.191934943199158	-0.675164043903351	-0.955186307430267	-0.164085581898689	Cluster 1	VARS
145098233222961	0.228501066565514	-0.774047493934631	-109823358058929	0.192797794938087	Cluster 1	AGL
151157188415527	0.211516126990318	-0.908686637878418	-0.913696110248566	0.0992948263883591	Cluster 1	FAM173A
14245513677597	0.421072244644165	-0.772289931774139	-109384596347809	0.020512355491519	Cluster 1	GSTZ1
15837219953537	0.0424297414720058	-0.583301663398743	-107188630104065	0.0290362145751715	Cluster 1	ZNF668
155630743503571	0.309750378131866	-0.88895857334137	-0.815927863121033	-0.16117137670517	Cluster 1	MTIF2
158977949619293	-0.107184894382954	-0.822267532348633	-0.862597823143005	0.202270716428757	Cluster 1	INTS1
139454185962677	0.433902502059937	-0.987742245197296	-0.938982307910919	0.0982801467180252	Cluster 1	SIX4
136069715023041	0.0657977387309074	-0.810875415802002	-111315476894379	0.49753537774086	Cluster 1	BCL7C
111862182617188	0.391140222549438	-0.984907269477844	-112495732307434	0.600102663040161	Cluster 1	FAM127C
144067752361298	0.32218673825264	-0.980313837528229	-0.917315244674683	0.134764850139618	Cluster 1	C2orf69
154811787605286	0.211801826953888	-0.689175844192505	-104047667980194	-0.0302671976387501	Cluster 1	DPCD
141022169589996	0.324202299118042	-0.876978874206543	-104899251461029	0.191547334194183	Cluster 1	FAM179B
123942983150482	0.387450933456421	-111563611030579	-0.940591633319855	0.429346919059753	Cluster 1	RHOBTB1
147209322452545	0.322942525148392	-104423546791077	-0.797520577907562	0.0467202328145504	Cluster 1	PLEKHJ1
155474555492401	-0.0390778593719006	-0.564471125602722	-111208236217499	0.160885736346245	Cluster 1	CCDC109B
142586874961853	0.249674737453461	-0.884796619415283	-103139841556549	0.240651607513428	Cluster 1	NPRL3
134667062759399	0.372990041971207	-105777156352997	-0.92652302980423	0.264633893966675	Cluster 1	APRT
137808322906494	0.303094655275345	-112291061878204	-0.823312342166901	0.265045017004013	Cluster 1	KCNK5
149744176864624	0.347920268774033	-10839866399765	-0.673728883266449	-0.0876465812325478	Cluster 1	ATG3
141431927680969	0.489391893148422	-0.794349074363708	-10615656375885	-0.0477964952588081	Cluster 1	TMEM99
139612662792206	0.417664468288422	-107234156131744	-0.845907151699066	0.104457564651966	Cluster 1	FAM109B
142995226383209	0.466884285211563	-0.986538887023926	-0.873284935951233	-0.0370128117501736	Cluster 1	MICAL2
136196184158325	-0.0485440827906132	-0.907974541187286	-0.98888111114502	0.583437919616699	Cluster 1	SLC39A8
137175643444061	0.441077023744583	-114385879039764	-0.776957035064697	0.107982285320759	Cluster 1	ZNF17
154360234737396	0.258928805589676	-10407018661499	-0.678400456905365	-0.0834288597106934	Cluster 1	OCIAD1
156207931041718	-0.0528282411396503	-0.841201603412628	-0.89364618062973	0.225596711039543	Cluster 1	TTC13
147023129463196	0.355668902397156	-101053965091705	-0.830954849720001	0.0155942607671022	Cluster 1	NCLN
150760459899902	0.297142326831818	-0.687700033187866	-107910323143005	-0.0379437133669853	Cluster 1	ZNF304
127157592773438	0.163672015070915	-0.918248176574707	-108900630474091	0.572006642818451	Cluster 1	NOL12
131059718132019	0.371693760156631	-108325588703156	-0.928530156612396	0.32949510216713	Cluster 1	TOMM5
144607412815094	0.415468603372574	-0.885662794113159	-0.975631535053253	-0.000248378230025992	Cluster 1	MAGEE1
139716601371765	0.479413211345673	-0.82902604341507	-106327724456787	0.0157240480184555	Cluster 1	KPNA3
146142482757568	0.249893993139267	-107632148265839	-0.78745174407959	0.152454480528831	Cluster 1	FCF1
157976245880127	0.258812725543976	-0.879513621330261	-0.798844814300537	-0.160216718912125	Cluster 1	LAS1L
14758974313736	0.3115593791008	-0.720282375812531	-109768831729889	0.0305139180272818	Cluster 1	CDK9
147662174701691	0.214016512036324	-0.837063670158386	-102210855484009	0.168533965945244	Cluster 1	ZBTB11
144751870632172	-0.0650738105177879	-12572625875473	-0.457502782344818	0.332320481538773	Cluster 1	IMP3
156801378726959	-0.0153974965214729	-110001826286316	-0.564406216144562	0.111808232963085	Cluster 1	OR7E14P
143989515304565	0.107124201953411	-120681703090668	-0.61784565448761	0.277643293142319	Cluster 1	VMA21
155580770969391	0.00741175841540098	-110062575340271	-0.592568218708038	0.129974588751793	Cluster 1	SRGAP2
148042166233063	-0.196088790893555	-12961174249649	-0.206134766340256	0.217919290065765	Cluster 1	PTPRF
152429103851318	0.00481616519391537	-125728571414948	-0.307379096746445	0.0355574935674667	Cluster 1	DLC1
151372385025024	-0.0677996948361397	-103436374664307	-0.729919493198395	0.318359136581421	Cluster 1	RBFOX3
14664694070816	0.23916357755661	-121395885944366	-0.560241639614105	0.0685676261782646	Cluster 1	PCNX
136573398113251	-0.0916870087385178	-113662981987	-0.710968315601349	0.573551177978516	Cluster 1	GCSH
154841887950897	0.147373124957085	-111111927032471	-0.588286638259888	0.00361388293094933	Cluster 1	DTD2
14570609331131	0.116732835769653	-133835411071777	-0.266782313585281	0.031342688947916	Cluster 1	CPNE7
154700875282288	-0.0357975997030735	-122342872619629	-0.327324002981186	0.0395415164530277	Cluster 1	NUPL1
152349364757538	0.0230281874537468	-110521531105042	-0.644658088684082	0.203351527452469	Cluster 1	PIGF
153817903995514	0.0235979072749615	-11482572555542	-0.54547381401062	0.131954163312912	Cluster 1	MED20
136315441131592	-0.104347504675388	-131883430480957	-0.411458909511566	0.471486240625381	Cluster 1	MRPS2
160730016231537	-0.0338256470859051	-108163344860077	-0.49547752737999	0.00363640068098903	Cluster 1	HDHD2
160271334648132	-0.177290663123131	-112655735015869	-0.356900811195374	0.0580354891717434	Cluster 1	FAM126B
141997027397156	-0.0161231253296137	-13943727016449	-0.144566044211388	0.135091587901115	Cluster 1	RP9
142646145820618	0.130398258566856	-133417689800262	-0.379093110561371	0.156410276889801	Cluster 1	IPPK
155352735519409	-0.105743534862995	-107810413837433	-0.600009143352509	0.230329483747482	Cluster 1	RPIA
154378128051758	-0.17751444876194	-115833508968353	-0.437035143375397	0.22910338640213	Cluster 1	DICER1
156610691547394	-0.203126415610313	-107254528999329	-0.541146278381348	0.250711023807526	Cluster 1	C12orf73
15339343547821	-0.0227364059537649	-120043289661407	-0.435741305351257	0.124976262450218	Cluster 1	ATL2
145908105373383	-0.24267341196537	-128474617004395	-0.24804013967514	0.316378712654114	Cluster 1	PAPD7
147048330307007	0.202838256955147	-12810320854187	-0.394319891929626	0.00203052721917629	Cluster 1	TRMT1
155657637119293	0.213509425520897	-105749297142029	-0.638517916202545	-0.0740748643875122	Cluster 1	ATAD3A
15091769695282	0.0194368213415146	-125045359134674	-0.383708834648132	0.105548582971096	Cluster 1	MYO19
133766031265259	0.140773341059685	-128698146343231	-0.603761255741119	0.412309139966965	Cluster 1	MRPL36
142835307121277	-0.186685562133789	-132742607593536	-0.239272028207779	0.325030654668808	Cluster 1	WDR74
155133461952209	0.0816849917173386	-109312963485718	-0.620669603347778	0.0807797461748123	Cluster 1	ITGB5
150055205821991	-0.214062303304672	-112901902198792	-0.534497499465942	0.377026826143265	Cluster 1	C2orf68
130848467350006	0.0811283364892006	-117150521278381	-0.77428925037384	0.556181490421295	Cluster 1	WDR5
143350493907928	0.253579825162888	-125586020946503	-0.540111005306244	0.108886487782001	Cluster 1	PHOSPHO2-KLHL23
148608636856079	0.156033262610435	-128650844097137	-0.334118187427521	-0.0214930213987827	Cluster 1	SS18L1
15077166557312	0.251169383525848	-114841318130493	-0.586761832237244	-0.0237109176814556	Cluster 1	RTEL1
14792811870575	0.166450336575508	-12296576499939	-0.512507617473602	0.0964337661862373	Cluster 1	IREB2
151548790931702	0.196744099259377	-107355272769928	-0.711842477321625	0.0731632336974144	Cluster 1	DNAJC25
140448701381683	0.211056292057037	-118412923812866	-0.709493696689606	0.278079628944397	Cluster 1	COMMD10
152188122272491	0.219441622495651	-118736910820007	-0.467299371957779	-0.0866542756557465	Cluster 1	FKBP3
15722941160202	0.159865453839302	-105892074108124	-0.614464402198792	-0.0587744452059269	Cluster 1	DCK
158464419841766	0.135836437344551	-107730066776276	-0.548563897609711	-0.0946160703897476	Cluster 1	KLHL42
167796111106873	0.0846195816993713	-0.841907799243927	-0.609765410423279	-0.310907453298569	Cluster 1	CCNT2
161876499652863	0.189854070544243	-0.904783487319946	-0.693229615688324	-0.210605934262276	Cluster 1	ANO7
168816900253296	-0.20380362868309	-0.893663883209229	-0.555591106414795	-0.0351103693246841	Cluster 1	ANAPC4
158577001094818	0.281260222196579	-0.916411995887756	-0.714659988880157	-0.235958218574524	Cluster 1	ARID3B
169277679920197	-0.206548899412155	-0.932923913002014	-0.461617976427078	-0.0916859731078148	Cluster 1	TRMT2B
169234454631805	0.0430745631456375	-0.725473582744598	-0.726114690303802	-0.283830851316452	Cluster 1	RRP36
168768334388733	0.0331493727862835	-0.593901395797729	-0.848877668380737	-0.278053671121597	Cluster 1	COQ3
162877213954926	0.154748871922493	-0.998593747615814	-0.4870924949646	-0.297834753990173	Cluster 1	ELMOD2
166001653671265	-0.029800720512867	-0.707493782043457	-0.859608292579651	-0.0631136894226074	Cluster 1	PTBP3
166061973571777	-0.0201782248914242	-0.893838584423065	-0.659901857376099	-0.0867010354995728	Cluster 1	PDRG1
172450923919678	-0.155007869005203	-0.865079402923584	-0.404998391866684	-0.299423575401306	Cluster 1	PRDX3
171938514709473	-0.170753479003906	-0.88916403055191	-0.386726558208466	-0.272741109132767	Cluster 1	ENST00000612545
169804489612579	0.0569940991699696	-0.790025532245636	-0.591202676296234	-0.373810738325119	Cluster 1	PROCR
17183130979538	-0.0840786471962929	-0.816455066204071	-0.549158275127411	-0.268621057271957	Cluster 1	TTLL4
171425700187683	-0.0948377624154091	-0.882621109485626	-0.398999482393265	-0.337798744440079	Cluster 1	RAB9BP1
1754274725914	-0.283491134643555	-0.669300377368927	-0.591794550418854	-0.209688648581505	Cluster 1	KHDRBS3
17296187877655	-0.230568051338196	-0.573787748813629	-0.777249455451965	-0.148013561964035	Cluster 1	A_33_P3285769
174037146568298	-0.124968610703945	-0.599860310554504	-0.707764327526093	-0.307778179645538	Cluster 1	MIR146A
172339010238647	-0.155671238899231	-0.557534158229828	-0.808911323547363	-0.201273396611214	Cluster 1	TOP3B
171652448177338	-0.230466112494469	-0.794786751270294	-0.600405037403107	-0.0908666104078293	Cluster 1	MRS2
171037578582764	0.0431306175887585	-0.617721736431122	-0.719831645488739	-0.415952980518341	Cluster 1	ORMDL2
172736573219299	-0.238936990499496	-0.816089153289795	-0.519329488277435	-0.153010055422783	Cluster 1	ELMO2
174083161354065	-0.240740701556206	-0.641642451286316	-0.685522079467773	-0.172926425933838	Cluster 1	RAP1GDS1
165072703361511	-0.00264588999561965	-0.92042487859726	-0.649458587169647	-0.0781976878643036	Cluster 1	SLC25A29
170037627220154	0.00697713391855359	-0.87111908197403	-0.427585959434509	-0.408648401498795	Cluster 1	MBD4
163879060745239	0.0973210334777832	-0.703374326229095	-0.88844758272171	-0.144289717078209	Cluster 1	UXT
172074520587921	-0.131675317883492	-0.507216095924377	-0.840280771255493	-0.241572991013527	Cluster 1	CLPP
161672067642212	0.159021660685539	-100783491134644	-0.542626798152924	-0.225280568003654	Cluster 1	FIP1L1
162254822254181	0.0658283308148384	-0.817206680774689	-0.8328937292099	-0.0382761843502522	Cluster 1	CDH11
172312796115875	-0.0213674511760473	-0.637969374656677	-0.701516628265381	-0.362274557352066	Cluster 1	MAN1A1
169149577617645	-0.105971269309521	-0.52298903465271	-0.911796092987061	-0.150739416480064	Cluster 1	A_32_P88905
170394349098206	-0.224577143788338	-0.896500289440155	-0.481909513473511	-0.100956529378891	Cluster 1	OSGEP
171568179130554	-0.119198359549046	-0.649863243103027	-0.766448855400085	-0.180171325802803	Cluster 1	HYAL2
162168455123901	0.00834737066179514	-0.936090111732483	-0.702658534049988	0.00871678534895182	Cluster 1	SNX16
159034776687622	0.241405501961708	-101780784130096	-0.5575230717659	-0.256422400474548	Cluster 1	TMEM161B
169552946090698	0.0220698080956936	-0.830264568328857	-0.588014364242554	-0.299320310354233	Cluster 1	MFF
169966459274292	0.0566049888730049	-0.709641695022583	-0.691584646701813	-0.355043143033981	Cluster 1	SMIM13
166700494289398	-0.228614151477814	-0.907506704330444	-0.585084617137909	0.0542005561292171	Cluster 1	SNHG17
159903192520142	0.123373486101627	-102304756641388	-0.611116290092468	-0.0882415100932121	Cluster 1	MTO1
1655806183815	0.120605543255806	-0.894055604934692	-0.607233166694641	-0.275122880935669	Cluster 1	FAM220A
166363775730133	0.0256647225469351	-0.977326214313507	-0.463293671607971	-0.248682647943497	Cluster 1	ITPA
161555898189545	0.0647117123007774	-0.843801319599152	-0.820689976215363	-0.0157793909311295	Cluster 1	KIAA2018
16080766916275	-0.043327808380127	-0.921449720859528	-0.743683576583862	0.100384436547756	Cluster 1	PAQR9
168894112110138	-0.178173020482063	-0.802601933479309	-0.68635767698288	-0.0218084156513214	Cluster 1	LBHD1
166663599014282	-0.150930672883987	-0.952992022037506	-0.539259076118469	-0.0234542116522789	Cluster 1	RPRD1A
173867177963257	-0.155237659811974	-0.732765257358551	-0.589891135692596	-0.260777801275253	Cluster 1	COMMD8
163076114654541	0.16613481938839	-0.86638081073761	-0.71969085931778	-0.210824266076088	Cluster 1	PLK4
167735481262207	-0.251542419195175	-0.907473981380463	-0.546711146831512	0.0283727552741766	Cluster 1	MED27
173568367958069	-0.143532007932663	-0.600484073162079	-0.735121726989746	-0.256545841693878	Cluster 1	MTM1
168873381614685	-0.0226475335657597	-0.929035305976868	-0.448950737714767	-0.288100242614746	Cluster 1	TRIM65
169736170768738	-0.0181227847933769	-0.852348983287811	-0.571973383426666	-0.254916548728943	Cluster 1	SNRPD3
17247713804245	-0.224300786852837	-0.870815336704254	-0.410485476255417	-0.219169735908508	Cluster 1	A_33_P3295932
175025749206543	-0.221644222736359	-0.662185490131378	-0.625091969966888	-0.241335764527321	Cluster 1	SNX14
155312740802765	0.288437932729721	-100858128070831	-0.681474626064301	-0.151509448885918	Cluster 1	BCAP31
169240045547485	-0.014265120960772	-0.747090697288513	-0.733860552310944	-0.197184026241302	Cluster 1	SLC25A33
162981879711151	0.0998779460787773	-0.825684726238251	-0.800818920135498	-0.103193119168282	Cluster 1	COPS6
170197010040283	-0.0023971910122782	-0.865437030792236	-0.473721921443939	-0.360413998365402	Cluster 1	TGFBI
173654758930206	-0.313010662794113	-0.701311707496643	-0.619747459888458	-0.102477788925171	Cluster 1	DENND4B
129284572601318	0.328624904155731	-148590123653412	-0.0261687729507685	-0.109400622546673	Cluster 1	CEP290
129009914398193	0.644648194313049	-130973637104034	-0.244153127074242	-0.380857795476913	Cluster 1	POLR2F
138613390922546	0.568921387195587	-117997181415558	-0.21111848950386	-0.563965022563934	Cluster 1	CHST12
13275191783905	0.662420153617859	-120009052753448	-0.242044761776924	-0.547803997993469	Cluster 1	IFNAR1
135435044765472	0.500630140304565	-112197327613831	0.0737408474087715	-0.806748151779175	Cluster 1	CAV1
123763012886047	0.476634323596954	-144240140914917	0.11267926543951	-0.384542316198349	Cluster 1	VPS37B
113387477397919	0.682111024856567	-147659170627594	-0.244313463568687	-0.0950806364417076	Cluster 1	TTPAL
127204954624176	0.30414205789566	-150759565830231	0.0499338433146477	-0.118529759347439	Cluster 1	ZNF200
135466074943542	0.423898786306381	-120526349544525	0.142426460981369	-0.715722501277924	Cluster 1	ENST00000588193
133687174320221	0.532768905162811	-133062386512756	-0.188570782542229	-0.350445955991745	Cluster 1	PGM2
115916883945465	0.709102988243103	-138047206401825	0.00989431608468294	-0.497694164514542	Cluster 1	FEZ2
124521112442017	0.737779915332794	-128250098228455	-0.263706207275391	-0.436783850193024	Cluster 1	USP39
132915413379669	0.663692057132721	-116566491127014	-0.199145659804344	-0.628035545349121	Cluster 1	ATP13A3
127826702594757	0.308765381574631	-149200403690338	0.0940948203206062	-0.189123168587685	Cluster 1	KIF1B
131650292873383	0.575226545333862	-128190541267395	-0.0739248096942902	-0.535899221897125	Cluster 1	AMMECR1
117664921283722	0.741201519966125	-138101828098297	-0.354471176862717	-0.182361200451851	Cluster 1	UXS1
118206989765167	0.680501580238342	-142421746253967	-0.132126003503799	-0.306228011846542	Cluster 1	SMN1
122822260856628	0.470293968915939	-14993063211441	-0.135178327560425	-0.0640320256352425	Cluster 1	ORMDL1
129143810272217	0.553071975708008	-132159352302551	0.00590715184807777	-0.528823673725128	Cluster 1	MED9
134914565086365	0.463696867227554	-136051511764526	-0.301958531141281	-0.150368839502335	Cluster 1	IMMP2L
123580265045166	0.474110156297684	-149070990085602	-0.139355137944221	-0.0798477083444595	Cluster 1	FAM89B
107927918434143	0.689195454120636	-152614665031433	-0.092172309756279	-0.150155648589134	Cluster 1	COPS8
118004727363586	0.510595560073853	-151077270507813	0.0652580708265305	-0.245128199458122	Cluster 1	ENST00000403904
115645325183868	0.630146443843842	-145679402351379	0.0459250509738922	-0.375730693340302	Cluster 1	PTRH2
12343487739563	0.670370578765869	-137299656867981	-0.250014126300812	-0.281708776950836	Cluster 1	ADI1
143031489849091	0.380049526691437	-127373802661896	-0.121056698262691	-0.415569752454758	Cluster 1	AP1S2
145369613170624	0.442582696676254	-116012895107269	-0.175681307911873	-0.56046849489212	Cluster 1	MEMO1
113221836090088	0.588373064994812	-149412930011749	0.125341534614563	-0.351803660392761	Cluster 1	ARL6IP6
135155820846558	0.47980672121048	-134821653366089	-0.175726220011711	-0.307422131299973	Cluster 1	RPL26L1
130380415916443	0.675585567951202	-119330811500549	-0.157740324735641	-0.628341257572174	Cluster 1	TMEM217
112782716751099	0.652455031871796	-145878183841705	0.0868206694722176	-0.408320993185043	Cluster 1	PREB
135791528224945	0.560963869094849	-119008433818817	-0.0819847732782364	-0.646810114383698	Cluster 1	COL4A2
122695708274841	0.433203011751175	-142039513587952	0.241120055317879	-0.480884969234467	Cluster 1	LRRC8A
143888533115387	0.455882668495178	-116044545173645	-0.137453138828278	-0.596869349479675	Cluster 1	FAM105A
113066077232361	0.77033805847168	-138302910327911	-0.0574041977524757	-0.460565537214279	Cluster 1	RPF2
114293944835663	0.668509185314178	-141629195213318	0.0877527147531509	-0.48290941119194	Cluster 1	ZBED9
124221467971802	0.50418758392334	-124189400672913	0.264046460390091	-0.7685546875	Cluster 1	ACP1
126531362533569	0.635915637016296	-131554400920868	-0.077874019742012	-0.50781124830246	Cluster 1	KDM6A
133656883239746	0.546812117099762	-132635259628296	-0.289211720228195	-0.267816632986069	Cluster 1	RNF138
111984026432037	0.472570657730103	-155482614040375	0.209729224443436	-0.247314065694809	Cluster 1	VAT1
13374742269516	0.47980460524559	-126591980457306	0.0607719086110592	-0.61213093996048	Cluster 1	C10orf35
117067003250122	0.531621217727661	-140470778942108	0.257058262825012	-0.554641723632813	Cluster 1	RALB
11287294626236	0.523950517177582	-144302237033844	0.311796873807907	-0.521454393863678	Cluster 1	GAN
140064299106598	0.248891666531563	-133677852153778	0.10854385048151	-0.421300023794174	Cluster 1	TM2D2
124869084358215	0.53495180606842	-138611114025116	0.0789734944701195	-0.476504921913147	Cluster 1	PFDN2
114008772373199	0.760768115520477	-140268325805664	-0.126972049474716	-0.371200531721115	Cluster 1	TSFM
133432006835938	0.472938656806946	-138007056713104	-0.207300886511803	-0.219887256622314	Cluster 1	STAT6
115961742401123	0.865968585014343	-124771189689636	-0.237185716629028	-0.540688395500183	Cluster 1	PSMC3
135498428344727	0.32715967297554	-142118072509766	-0.170348435640335	-0.0906147807836533	Cluster 1	PPRC1
143911719322205	0.330038726329803	-120571613311768	0.0404076501727104	-0.603847444057465	Cluster 1	LSM14A
130109369754791	0.547842979431152	-134487402439117	-0.0632226020097733	-0.440840154886246	Cluster 1	ATP11A
116405260562897	0.715124785900116	-136740016937256	0.00182926782872528	-0.513606429100037	Cluster 1	RAB3GAP2
116168630123138	0.542364299297333	-148176276683807	0.149623408913612	-0.371911138296127	Cluster 1	POP7
13657808303833	0.280896604061127	-134296548366547	0.169129237532616	-0.472841143608093	Cluster 1	ZFAND6
121078991889954	0.795271515846252	-126065146923065	-0.241420984268188	-0.503988981246948	Cluster 1	MRPL47
134785866737366	0.496282964944839	-133516466617584	-0.143162488937378	-0.365814507007599	Cluster 1	THC2539563
135937011241913	0.309253126382828	-139772737026215	0.046405702829361	-0.317301571369171	Cluster 1	PDCD10
127781343460083	0.566131472587585	-13855345249176	-0.124533720314503	-0.333876609802246	Cluster 1	DIMT1
133941662311554	0.419117838144302	-13364839553833	0.067408412694931	-0.489459007978439	Cluster 1	SUPT3H
145983743667603	0.382962882518768	-121414053440094	-0.155474171042442	-0.473185569047928	Cluster 1	VPS29
125360417366028	0.529986083507538	-142921757698059	-0.0320338904857635	-0.322338789701462	Cluster 1	FAM175B
131244766712189	0.327499806880951	-142324662208557	0.137733474373817	-0.354434311389923	Cluster 1	CBL
121835780143738	0.712336540222168	-135226559638977	-0.367536872625351	-0.21089181303978	Cluster 1	CXCR4
138006579875946	0.327137559652328	-138934564590454	-0.0972784161567688	-0.220579251646996	Cluster 1	THG1L
127020275592804	0.616955816745758	-135488307476044	-0.146589383482933	-0.385686188936234	Cluster 1	BDP1
14040093421936	0.344309538602829	-120747518539429	0.12070244550705	-0.661546111106873	Cluster 1	ADK
135365927219391	0.389677822589874	-13096638917923	0.104490555822849	-0.538163721561432	Cluster 1	DCTN6
133776497840881	0.537801802158356	-128667974472046	-0.0797165855765343	-0.509170413017273	Cluster 1	LRRC40
126495754718781	0.665449261665344	-13244696855545	-0.204836249351501	-0.401100933551788	Cluster 1	GRB7
133402621746063	0.376830577850342	-141571044921875	-0.0239187013357878	-0.271227687597275	Cluster 1	AGO2
124290454387665	0.5509432554245	-144580459594727	-0.154894188046455	-0.193149030208588	Cluster 1	NAA25
150651895999908	0.456871181726456	-10467072725296	-0.403936982154846	-0.51274585723877	Cluster 1	NAGK
143050444126129	0.500279545783997	-115192317962646	-0.580661177635193	-0.198199570178986	Cluster 1	PIGN
144763851165771	0.542023897171021	-109574615955353	-0.518896579742432	-0.375019609928131	Cluster 1	HNRNPH1
132957088947296	0.776274561882019	-10133296251297	-0.491456091403961	-0.601059794425964	Cluster 1	MOSPD1
150539577007294	0.434696286916733	-106173229217529	-0.313106328248978	-0.565253496170044	Cluster 1	PRKCI
154594027996063	0.336074113845825	-106970548629761	-0.513229250907898	-0.29907962679863	Cluster 1	EFCAB2
151001369953156	0.478226125240326	-0.992863774299622	-0.56837385892868	-0.427002251148224	Cluster 1	LPIN2
122712552547455	0.881527423858643	-106742608547211	-0.654025256633759	-0.387201547622681	Cluster 1	USPL1
137926375865936	0.679977536201477	-107091784477234	-0.495811998844147	-0.492511481046677	Cluster 1	RHOG
130733788013458	0.72810697555542	-114334285259247	-0.279359608888626	-0.612742304801941	Cluster 1	CLIC6
145734310150146	0.617999196052551	-0.847350776195526	-0.508536815643311	-0.719454646110535	Cluster 1	TNFAIP3
148239541053772	0.490629255771637	-106699335575104	-0.533219993114471	-0.372811257839203	Cluster 1	NUDCD3
137778258323669	0.671702980995178	-108713221549988	-0.428205579519272	-0.5341477394104	Cluster 1	LCA5
139159035682678	0.457774519920349	-128900611400604	-0.41318491101265	-0.147173807024956	Cluster 1	PTPMT1
146464121341705	0.48469015955925	-11113098859787	-0.289103657007217	-0.548917949199677	Cluster 1	CGRRF1
135201835632324	0.68413257598877	-112920987606049	-0.547340273857117	-0.35960066318512	Cluster 1	SORD
151663374900818	0.500644505023956	-0.901174783706665	-0.473737269639969	-0.642366170883179	Cluster 1	CIRBP-AS1
151783192157745	0.513788759708405	-0.859801828861237	-0.529479384422302	-0.642339468002319	Cluster 1	TCEAL4
153113698959351	0.400363594293594	-105290019512177	-0.419801503419876	-0.458798855543137	Cluster 1	LOC730257
148242402076721	0.528099894523621	-0.9994797706604	-0.587573051452637	-0.423471003770828	Cluster 1	EMG1
130228114128113	0.787009954452515	-108769607543945	-0.50079756975174	-0.50079756975174	Cluster 1	TMEM71
1233842253685	0.790457606315613	-120706629753113	-0.584494471549988	-0.232739120721817	Cluster 1	RIF1
146772682666779	0.571065485477448	-0.977122366428375	-0.505119979381561	-0.556549966335297	Cluster 1	ATG5
135315811634064	0.665164947509766	-110896790027618	-0.250661194324493	-0.658693909645081	Cluster 1	SNRNP27
144102156162262	0.602178931236267	-0.978610098361969	-0.667356371879578	-0.39723402261734	Cluster 1	LOC100130899
139738404750824	0.689071476459503	-0.95098090171814	-0.459380835294724	-0.676093757152557	Cluster 1	ZYG11B
141676986217499	0.54502409696579	-111565065383911	-0.207367971539497	-0.638775289058685	Cluster 1	DCUN1D5
132242500782013	0.662335097789764	-119732594490051	-0.579308986663818	-0.208125114440918	Cluster 1	CLNS1A
142665338516235	0.606375157833099	-104989159107208	-0.56712543964386	-0.416011601686478	Cluster 1	MICALL2
124494814872742	0.80812406539917	-118657922744751	-0.515904009342194	-0.350588947534561	Cluster 1	TFB2M
137939476966858	0.678828418254852	-107213175296783	-0.472951143980026	-0.513140261173248	Cluster 1	HDGFRP3
147765815258026	0.577220022678375	-0.861664593219757	-0.717018783092499	-0.476194798946381	Cluster 1	PIAS3
147837090492249	0.457952499389648	-113063073158264	-0.432869791984558	-0.372822850942612	Cluster 1	SF3B6
143448233604431	0.529647529125214	-114935910701752	-0.341121226549149	-0.473649561405182	Cluster 1	KIN
145975887775421	0.518288433551788	-109492421150208	-0.365178346633911	-0.517944753170013	Cluster 1	CD58
151410734653473	0.508357226848602	-0.902152180671692	-0.621894717216492	-0.498417764902115	Cluster 1	NMD3
139066958427429	0.611614167690277	-115360724925995	-0.447040736675262	-0.401635736227036	Cluster 1	ENST00000473228
126008260250092	0.826308906078339	-108610248565674	-0.657462298870087	-0.342826634645462	Cluster 1	KLHL7
152362084388733	0.420257389545441	-102127051353455	-0.332138687372208	-0.590469062328339	Cluster 1	ZCCHC9
145698702335358	0.630649566650391	-0.819597542285919	-0.590612709522247	-0.677426278591156	Cluster 1	MIA
149587547779083	0.493900090456009	-101357746124268	-0.402663677930832	-0.573534429073334	Cluster 1	NFKBIE
139294350147247	0.475990682840347	-127285170555115	-0.430955827236176	-0.165126740932465	Cluster 1	NOP16
15204576253891	0.367205202579498	-112169575691223	-0.352861404418945	-0.413105666637421	Cluster 1	MICU2
14876903295517	0.404237538576126	-115886473655701	-0.443053722381592	-0.290009319782257	Cluster 1	CREM
138151621818542	0.589318692684174	-11273877620697	-0.664016544818878	-0.179430603981018	Cluster 1	ABHD5
156266033649445	0.297156006097794	-104609262943268	-0.555871844291687	-0.257851868867874	Cluster 1	YOD1
133379232883453	0.694565236568451	-11526015996933	-0.322525948286057	-0.553230106830597	Cluster 1	DDX5
131603133678436	0.724286377429962	-115876042842865	-0.518795192241669	-0.362762093544006	Cluster 1	A_33_P3301095
148131513595581	0.563556432723999	-0.907868206501007	-0.662033498287201	-0.474969923496246	Cluster 1	PSMC6
139466047286987	0.643938779830933	-108773303031921	-0.425291001796722	-0.525575280189514	Cluster 1	VPS4B
148421764373779	0.579362869262695	-0.855156481266022	-0.604211986064911	-0.604211986064911	Cluster 1	B4GALNT1
144221794605255	0.626658499240875	-0.928033411502838	-0.482959866523743	-0.657883167266846	Cluster 1	FMNL3
132063341140747	0.751272141933441	-109363198280334	-0.581270515918732	-0.397003054618835	Cluster 1	PLIN2
156054377555847	0.306913435459137	-10735000371933	-0.435194164514542	-0.358762979507446	Cluster 1	EEPD1
148758935928345	0.459630161523819	-110217952728271	-0.46708357334137	-0.377956390380859	Cluster 1	TDRD10
138666439056396	0.642996370792389	-105054640769958	-0.288637399673462	-0.690476953983307	Cluster 1	EMC3
154166352748871	0.429928869009018	-0.964971959590912	-0.520939290523529	-0.485681176185608	Cluster 1	RSL24D1
14132331609726	0.485453873872757	-114686155319214	-0.666768789291382	-0.0850566253066063	Cluster 1	DNAJC8
143261706829071	0.556198120117188	-110053884983063	-0.316567033529282	-0.571709215641022	Cluster 1	TATDN1
140147602558136	0.576707124710083	-1172403216362	-0.357591509819031	-0.448188453912735	Cluster 1	NOC3L
144758856296539	0.606251955032349	-0.939520180225372	-0.68637478351593	-0.427945524454117	Cluster 1	MMD
145788860321045	0.476348102092743	-109434020519257	-0.199312850832939	-0.640583574771881	Cluster 1	CAV2
147971081733704	0.404196351766586	-116685628890991	-0.47778731584549	-0.23926354944706	Cluster 1	SUZ12
135383808612823	0.609707415103912	-122719824314117	-0.463724434375763	-0.27262282371521	Cluster 1	UBE2B
132602453231812	0.637707710266113	-122527253627777	-0.543920516967773	-0.194539293646812	Cluster 1	LTV1
13336489200592	0.690139412879944	-114633810520172	-0.590444684028625	-0.287005573511124	Cluster 1	EXOSC3
154675233364105	0.41441810131073	-0.966646373271942	-0.438650786876678	-0.555873274803162	Cluster 1	CMC2
140060460567474	0.648880243301392	-0.983561158180237	-0.735164940357208	-0.330758720636368	Cluster 1	INTS10
158547449111938	0.161520332098007	-11189968585968	-0.240387484431267	-0.387610465288162	Cluster 1	SCFD1
169315683841705	-0.137127354741096	-0.966596305370331	-0.238184526562691	-0.35124871134758	Cluster 1	KLHL20
16581072807312	-0.0901742056012154	-105340671539307	-0.241222828626633	-0.273303419351578	Cluster 1	SYNGR2
152126479148865	0.31606251001358	-116657900810242	-0.335374146699905	-0.335374146699905	Cluster 1	TMEM45B
160064589977264	0.0295579899102449	-114152944087982	-0.329684555530548	-0.158989891409874	Cluster 1	LAMP5
154946827888489	-0.0375028476119041	-124827373027802	-0.0829187259078026	-0.180773019790649	Cluster 1	LRRC57
152664041519165	0.141708269715309	-124965405464172	-0.209347352385521	-0.209347352385521	Cluster 1	MAK
157806360721588	0.0794095620512962	-117377984523773	-0.176003456115723	-0.307689934968948	Cluster 1	CDR2L
158349168300629	0.134954527020454	-114388024806976	-0.307485789060593	-0.267080217599869	Cluster 1	SYDE1
152847516536713	0.0451553240418434	-126717209815979	-0.0859944000840187	-0.220463946461678	Cluster 1	MRPL1
161917793750763	0.141066402196884	-10465749502182	-0.292097151279449	-0.421572208404541	Cluster 1	YY1
151662862300873	0.322016447782516	-116450393199921	-0.2569440305233	-0.417197078466415	Cluster 1	PUS7
159903132915497	-0.013129604049027	-10831710100174	0.0163078475743532	-0.519038498401642	Cluster 1	RGS3
[truncated: 17,261 more rows]
